# Supplementary material for: De novo and recessive forms of congenital heart disease have distinct genetic and phenotypic landscapes
Source: Nat Commun. 2019 Oct 17;10:4722. doi: 10.1038/s41467-019-12582-y (PMC6797711; doi:10.1038/s41467-019-12582-y)
Supplement: Supplementary file 2 — Supplementary Dataset 1 [file 41467_2019_12582_MOESM2_ESM.xlsx]

## Sheet: SuppData1.Genelists
Supplementary Data 1. Genes included in each gene list
SysCilia genes (n=302)	Cilia genes (n=669)	FoxJ1 genes (n=116)	CHD genes (no cilia genes, n=402)	Chromatin (n=163)**	Notch associated (n=130)	TGF-B (n=431)	Cytoskeletal (excluding cilia) (n=791)	Ser-Thr kinases (n=47)	Brain expressed (n=400)	Liver expressed (n=400)	Mature heart left vent. expressed (n=400)	High Heart Expression genes (n=146)	Autism Spectrum Disorder genes (n=86)	Fibroblast growth factor signaling genes (n = 87)	Hedgehog signaling genes (n =149)	Platelet derived growth factor signaling genes (n = 116)	WNT signaling genes (n = 297)	Housekeeping genes (n=923)*
ADCY3	ABCG5	AK7	ACP6	APBB1	ADAM10	A2M	AAMP	ACVR1B	ACADVL	A1BG	A2M	ACO2	ADNP	ANOS1	ADAM17	AKT2	USP34	AAMP
AHI1	ABLIM3	AK8	ACTA2	ARID1A	ADAM17	ACAN	ABCB4	ACVR1C	ACO2	A2M	ABLIM1	ACTN1	ANK2	BRAF	ADCY1	ARAF	AXIN1	AARS
AK7	ACTR3	AK9	ACTC1	ARID1B	AGO1	ACTN1	ABI1	ACVR2A	ACTB	ACAA1	ACAA2	AHNAK	ANKRD11	CBL	ADCY10	ARHGAP1	AXIN2	ABCB10
AK8	ACTR3B	ANKEF1	ACVR1	ARID2	AGO2	ADAM10	ABI2	ACVR2B	ACTG1	ACAA2	ACADVL	AKAP8	ARID1B	ESRP1	ADCY2	ARHGAP10	RNF146	ABCF2
ALMS1	ACTR3C	APOB	ACVR2B	ARID4A	AGO3	ADAM12	ABL1	ACVRL1	AES	ACADS	ACO2	ANLN	ASH1L	ESRP2	ADCY3	ARHGAP12	TNKS	ABHD10
ARF4	ADCY3	ARMC4	ACVRL1	ARID4B	AGO4	ADAM15	ABL2	AMH	AGAP2	ACADVL	ACTA1	AP3B1	ASXL3	FGF1	ADCY4	ARHGAP15	TNKS2	ABHD4
ARL13B	ADCY5	ATF5	ADAM17	ASH1L	APH1A	ADAM17	ABLIM1	AMHR2	AGT	ACSL1	ACTB	ARHGDIA	BAZ2B	FGF10	ADCY5	ARHGAP26	UBC	ACADVL
ARL3	ADK	C1orf228	ADAMTS10	ASXL1	APH1B	ADAM19	ABLIM2	BMP10	AHCYL1	ACSM2A	ACTC1	ASNSD1	BCKDK	FGF16	ADCY6	ARHGAP4	UBB	ACIN1
ARL6	ADRBK2	C9orf117	AGGF1	ATRX	ARRB1	ADAM8	ABRA	BMP2	ALDH2	ACSM2B	ACTG1	BAHCC1	BCL11A	FGF17	ADCY7	ARHGAP42	UBA52	ACOT9
ASAP1	AHI1	C9orf171	AGMO	ATXN7L3	ARRB2	ADAM9	ACACA	BMPR1A	ALDOA	ACTB	ACTN2	BCL2L11	CACNA1D	FGF18	ADCY8	ARHGAP5	RPS27A	ACOX3
ATXN10	AJUBA	C9orf9	AHSA2	BAG6	B4GALT1	ADAMTS1	ACKR2	BMPR1B	ALDOC	ACTG1	ADPRHL1	BCL9	CACNA1H	FGF19	ADCY9	ARHGAP6	CSNK2A1	ACTR10
AZI1	AK1	CAPN8	ALDH1A1	BAP1	CCNC	ADAMTS14	ACTA1	BMPR2	AP2M1	ADH1A	AES	BECN1	CACNA2D3	FGF2	ARRB1	ARHGAP8	CSNK2A2	ACTR1B
B9D1	AK2	CAPS	ALDH1A2	BAZ1B	CCND1	ADAMTS16	ACTA2	CER1	APBB1	ADH1B	AK1	C11orf9	CHD2	FGF20	ARRB2	ARHGAP9	CSNK2B	ACTR5
B9D2	AK7	CAPSL	ALX3	BAZ2A	CDK8	ADAMTS18	ACTB	CFC1	APLP1	ADH1C	ALDH2	C20orf152	CHD8	FGF22	BOC	BAD	DVL1	ADPRM
BBS1	AK8	CASC1	AMER1	BCOR	CNTN1	ADAMTS2	ACTBL2	CHRDL1	APLP2	ADH4	ALDOA	CAND1	CIC	FGF23	BTRC	BRAF	DVL2	ADSL
BBS10	AKAP9	CCDC103	ANAPC10	BPTF	CREBBP	ADAMTS3	ACTC1	DAND5	APOD	AFM	ANKRD1	CCNG1	CNTN4	FGF3	CDC73	CHUK	DVL3	AFF4
BBS12	ALMS1	CCDC108	ANGPT1	BRD1	CUL1	ADAMTS4	ACTG1	FOXH1	APOE	AGPAT2	ANKRD2	CCNL1	CNTNAP2	FGF4	CDON	EHF	CSNK1E	AKIRIN1
BBS2	ANK3	CCDC114	ANKRD1	BRD3	DLK1	ADAMTS5	ACTL7A	FOXO3	APP	AGT	AP2M1	CDH3	CTNND2	FGF5	CSNK1A1	ELF1	PIP5K1B	AKR1A1
BBS4	ANO2	CCDC13	APOBEC2	BRD4	DLL1	ADAMTS8	ACTL7B	FST	ARF1	AGXT	APOBEC2	CHD7	CUL3	FGF6	CUL1	ELF2	HDAC1	AKR7A2
BBS5	APOA1BP	CCDC147	ARX	BRD9	DLL4	ADAMTS9	ACTL8	FSTL1	ARF3	AHSG	APOD	COPG2	CUX1	FGF7	CUL3	ELF3	TLE2	AKT1S1
BBS7	ARF4	CCDC151	ASH1L	BRMS1L	DNER	AGRN	ACTL9	FSTL3	ARF5	AKR1C4	AQP1	CPD	DDX3X	FGF8	DERL2	ELF4	TLE3	ALKBH3
BBS9	ARFGEF2	CCDC170	ASXL2	BRPF3	DTX1	ANGPT1	ACTN1	FURIN	ARHGDIG	ALB	ARF1	CPSF1	DEAF1	FGF9	DHH	ELF5	TLE4	ALKBH5
C21orf2	ARHGEF10	CCDC173	ATE1	CABIN1	DTX2	ANGPT2	ACTN2	GDF1	ARL2	ALDH1A1	ARL6IP4	CUL3	DIP2C	FGFBP1	DISP2	ELK1	TLE1	AMD1
C2CD3	ARHGEF11	CCDC181	ATIC	CARM1	DTX4	ANGPT4	ACTN4	GDF2	ARL6IP1	ALDH2	ASAH1	DAPK3	DSCAM	FGFBP2	DYNC2H1	ELK4	TCF7	ANAPC11
C2orf71	ARL13B	CCDC19	ATP1A2	CHD1	E2F1	APOB	ACTR1A	GREM2	ARL6IP4	ALDH4A1	ATF4	DDR1	DYRK1A	FGFBP3	DZIP1	ERF	TCF7L1	ANKHD1
C8orf37	ARL2	CCDC39	ATP4A	CHD2	E2F3	ARHGEF18	ACTR1B	INHBA	ATF4	ALDOB	ATP2A2	DGCR2	ERBIN	FGFR1	EFCAB7	ERG	TCF7L2	ANKHD1-EIF4EBP3
CBY1	ARL2BP	CCDC42B	ATP4B	CHD3	ELF3	ASPN	ACTR2	INHBB	ATN1	AMBP	ATP6V1E1	DHX30	FOXP1	FGFR2	ERLEC1	ETS1	LEF1	ANKRD10
CC2D2A	ARL3	CCDC57	ATRX	CHD4	EP300	ATP1B1	ACTR6	LEFTY1	ATP1A1	ANG	B2M	DHX38	GABRB3	FGFR3	EVC	ETV3	CTNNB1	AP1B1
CCDC103	ARL6	CCDC65	B3GALTL	CHD6	FBXW7	ATP1B2	ACTRT1	LEFTY2	ATP1A2	ANPEP	BGN	DSG2	GIGYF2	FGFR4	EVC2	FEV	BCL9	AP1G1
CCDC114	ARMC4	CYB5D1	BCL11A	CHD7	FURIN	ATP1B3	ACTRT2	NODAL	ATP1A3	AOX1	BSG	DST	GRIA1	FGFRL1	FUZ	FLI1	BCL9L	AP2A1
CCDC164	ASAP1	DAW1	BCL6	CHD8	H2AFB1	BAMBI	ACTRT3	NOG	ATP1B1	APCS	BTF3	EFHD2	GRIN2B	FLRT1	GAS1	FOS	PYGO2	AP2A2
CCDC28B	ASL	DCDC2B	BCL9	CREBBP	H2AFJ	BCAN	ADAM17	PCSK6	ATP1B2	APMAP	BZW2	EIF3H	GRIP1	FLRT2	GAS8	GABPA	PYGO1	AP3S1
CCDC37	ATG14	DNAAF1	BCOR	CTBP1	H2AFV	BGN	ADCY10	SKI	ATP6V0C	APOA1	CALM1	ELMO2	ILF2	FLRT3	GLI1	GRAP	SMARCA4	AP3S2
CCDC39	ATG16L1	DNAAF3	BICC1	CTCF	H2AFX	BMP1	ADD3	SMAD1	ATP6V0E2	APOA2	CALM2	FADS3	INTS6	FRS2	GLI2	GRAP2	TERT	AP4B1
CCDC40	ATG5	DNAH7	BMP1	CTNNB1	H2AFZ	BMP10	AFAP1	SMAD2	ATP6V1B2	APOA5	CALM3	FAM111A	IRF2BPL	FRS3	GLI3	GRB2	RUVBL1	APH1A
CCDC41	ATG7	DNAI1	BMP10	CTR9	H3F3A	BMP2	AHNAK	SMAD3	ATP6V1E1	APOB	CALR	FBLN2	KAT2B	GAB1	GNAS	GSK3A	TRRAP	ARF1
CDH23	ATP2B2	DRC1	BMP2	CUL4B	HDAC1	BMP4	AIF1	SMAD4	ATP6V1F	APOC1	CAPNS1	FBN2	KATNAL2	GALNT3	GPC5	GSK3B	KAT5	ARFGAP2
CENPJ	ATP2B4	ECT2L	BMP4	CXXC1	HDAC10	BMP7	AIF1L	SMAD5	ATP6V1G2	APOC3	CASQ2	FOXM1	KDM5B	GRB2	GPR161	HRAS	RUNX3	ARFIP1
CEP104	ATP6V0D1	EFCAB6	BMP5	DAPK3	HDAC11	BSG	AKAP12	SMAD6	BAALC	APOC4	CD151	FREM2	KDM6A	GTF2F1	GRK2	IKBKB	MYC	ARHGEF40
CEP135	ATP6V1B1	EFHB	BMP6	DDB1	HDAC2	CAPN1	AKAP13	SMAD7	BASP1	APOE	CD36	FTSJ3	KMT2A	GTF2F2	GSK3B	ITPR1	EP300	ARL1
CEP164	ATP6V1D	EFHC1	BMP7	DNMT1	HDAC3	CAPN10	AKAP4	SMAD9	BEX1	APOF	CD59	FYCO1	KMT2C	HNRNPA1	HHAT	ITPR2	CREBBP	ARMC7
CEP250	ATP8A2	EFHC2	BMPR1A	DNMT3A	HDAC4	CAPN11	AKT1	SMURF1	BEX2	APOH	CD63	GANAB	KMT5B	HNRNPF	HHIP	ITPR3	KMT2D	ARNT
CEP290	ATXN10	ELF3	BMPR1B	DOT1L	HDAC5	CAPN12	ALDOA	SMURF2	BEX4	ARG1	CD74	GART	LEO1	HNRNPH1	IFT122	JAK1	ASH2L	ASB6
CEP41	AURKA	ENKUR	BMPR2	EHMT1	HDAC6	CAPN13	ALDOC	TDGF1	BRK1	ARL6IP4	CD81	GLRX3	MAGEL2	HNRNPM	IFT140	JAK2	MEN1	ASB8
CEP72	AVIL	ENO4	BRAF	EHMT2	HDAC7	CAPN14	ALKBH2	UBE2D1	BRSK1	ASGR1	CFD	GLT25D1	MBOAT7	HRAS	IFT172	JAK3	RBBP5	ASF1A
CEP89	AZI1	ERCC8	BTC	ELP3	HDAC8	CAPN15	ALOX15B	UBE2D3	BSCL2	ASGR2	CHCHD10	GRIP2	MECP2	KL	IFT52	JUN	H2AFB1	ASXL1
CEP97	B9D1	FAM183A	BUB1B	EP300	HDAC9	CAPN2	ALS2	ZFYVE16	BSG	ASL	CHCHD2	GSPT1	MED13	KLB	IFT57	MAP2K1	H2AFV	ATF1
CLDN2	B9D2	FAM228A	C1orf106	EP400	HES1	CAPN3	AMFR		BTBD2	ASS1	CKB	GTPBP1	MED13L	KRAS	IFT88	MAP2K2	H2AFZ	ATF2
CLUAP1	BBIP1	FBXO36	CACNA1C	EPC1	HES5	CAPN5	AMOT		BTF3	ATF4	CKM	GTPBP4	MET	MAPK1	IHH	MAPK1	HIST1H2AD	ATF7IP
CNGA2	BBS1	FKBP5	CBL	EYA3	HEY1	CAPN6	AMPH		CA11	ATF5	CKMT2	HEATR5B	MSNP1AS	MAPK3	INTU	MAPK15	H2AFX	ATG12
CNGA4	BBS10	GFPT1	CCBE1	EZH2	HEY2	CAPN7	ANG		CABP1	AUP1	CLTB	HUWE1	MYT1L	MKNK1	IQCE	MAPK3	H2AFJ	ATG3
CNGB1	BBS12	GJA9	CCT4	HCFC1	HEYL	CAPN8	ANK1		CADM3	AZGP1	CMYA5	IPO4	NAA15	NCBP1	ITCH	MAPK6	HIST2H2AC	ATG4B
CP110	BBS2	GMNC	CDC73	HDAC1	HIF1A	CAPN9	ANK2		CALM1	B2M	CNBP	ITM2C	NCKAP1	NCBP2	KIF3A	MAPK7	HIST1H2AC	ATOX1
CRB3	BBS4	HDHD3	CDH2	HDAC2	HIST1H2AB	CAPNS1	ANKRA2		CALM2	BAAT	COL6A1	KANK1	NLGN3	NRAS	KIF7	MAPK8	HIST1H2AB	ATP5C1
CROCC	BBS5	HYDIN	CER1	HDAC3	HIST1H2AC	CAPNS2	ANKRD23		CALM3	BGN	COL6A2	KDM5A	NRXN1	PIK3CA	MKS1	MAPKAPK2	HIST2H2AA3	ATP5F1
CTNNB1	BBS7	IFT172	CFC1	HDAC5	HIST1H2AD	CASK	ANLN		CALY	BHMT	COQ9	KDM5B	PHF3	PIK3R1	NOTUM	MKNK1	HIST1H2AJ	ATP5J
DCDC2	BBS9	IQCG	CFC1B	HDAC7	HIST1H2AJ	CASP3	APBB1		CAMK2A	BHMT2	COX4I1	KIAA0196	POGZ	PLCG1	NUMB	MKNK2	H3F3A	ATP5J2
DFNB31	BCAS3	IQCH	CHD1L	HDAC9	HIST1H2BA	CAV1	APBB1IP		CAMK2N1	BST2	COX5A	KIAA0232	PTCHD1	POLR2A	OFD1	MYC	HIST1H3A	ATP6AP1
DISC1	BEST2	IQUB	CHD7	HIRA	HIST1H2BB	CBL	APBB2		CAMKV	BTF3	COX5B	KIAA0664	PTEN	POLR2B	OS9	MYCBP	HIST3H3	ATP6V0E1
DNAAF1	BEST4	ISG15	CHD8	HLTF	HIST1H2BC	CD151	APBB3		CAPNS1	C1R	COX6A2	KLHL21	RANBP17	POLR2C	P4HB	NCK1	HIST2H3A	ATP6V1C1
DNAAF2	BNIP2	KATNAL2	CHRAC1	HUWE1	HIST1H2BD	CD177	APC		CCDC85B	C1S	COX6B1	KPNA1	RELN	POLR2D	PRKACA	NCK2	HIST1H2BK	ATP6V1E1
DNAAF3	BRCA2	KIF17	CHRD	JARID2	HIST1H2BH	CD2	APC2		CCK	C2	COX6C	LAMA4	RIMS1	POLR2E	PRKACB	NRAS	HIST2H2BE	ATPAF2
DNAH1	C16orf80	KIF6	CITED2	JMJD1C	HIST1H2BJ	CD244	APP		CCNI	C3	COX7A1	LAMA5	SCN2A	POLR2F	PRKACG	OPHN1	HIST1H2BJ	ATRAID
DNAH10	C21orf2	LRP2BP	CLDN7	JMJD6	HIST1H2BK	CD44	ARAP3		CD81	C4BPA	COX7A2	LAMB2	SCN9A	POLR2G	PRKAR1A	PDGFA	HIST1H2BB	ATXN2L
DNAH11	C2CD3	LRRC34	CLUL1	KANSL1	HIST1H2BL	CD47	ARC		CEND1	C4BPB	COX7B	LAMC1	SETD5	POLR2H	PRKAR1B	PDGFB	HIST1H2BH	ATXN7L3
DNAH2	C2orf71	LRRC48	COL18A1	KAT2A	HIST1H2BM	CD48	ARHGAP21		CFL1	C6	COX7C	LIFR	SHANK2	POLR2I	PRKAR2A	PDGFRA	HIST1H2BA	B4GALT3
DNAH5	C8orf37	LRRC71	COL2A1	KAT2B	HIST1H2BN	CD58	ARHGAP24		CHCHD2	C8A	COX8A	LIG1	SHANK3	POLR2J	PRKAR2B	PDGFRB	HIST1H2BM	BAHD1
DNAH6	CACNA1F	LRRIQ1	COL3A1	KAT5	HIST1H2BO	CD74	ARHGAP26		CHGA	C8B	CPT1B	LOXL2	SLC6A1	POLR2K	PSMA1	PDPK1	HIST1H2BD	BAP1
DNAI1	CALCR	LRTOMT	COL6A1	KAT6A	HIST1H3A	CD84	ARHGAP32		CHMP4B	C8G	CRIP2	LRP1	SMARCC2	POLR2L	PSMA2	PIK3C3	HIST3H2BB	BAZ1B
DNAI2	CAV1	MAATS1	COL6A2	KAT6B	HIST1H4A	CD99	ARHGAP33		CHN1	C9	CRYAB	LRPPRC	SPAST	PPP2CA	PSMA3	PIK3CA	HIST1H2BC	BCCIP
DNAL1	CBY1	MFAP4	CREBBP	KAT7	HIST2H2AC	CD99L2	ARHGAP35		CKB	CALM2	CS	LSMD1	SRCAP	PPP2CB	PSMA4	PIK3CB	H2BFS	BIRC2
DNALI1	CBY3	MORN3	CRELD1	KDM1A	HIST2H2BE	CDH1	ARHGAP39		CLIP3	CALR	CSDC2	LZTR1	SRSF11	PPP2R1A	PSMA5	PIK3CD	HIST1H2BO	BLOC1S4
DPCD	CC2D2A	MPC2	CRHBP	KDM2A	HIST3H2BB	CEACAM1	ARHGAP4		CLSTN1	CAT	CSDE1	MAP2K7	SYNGAP1	PTBP1	PSMA6	PIK3CG	HIST1H2BL	BOLA3
DPYSL2	CCDC103	NEK8	CRKL	KDM3A	ITCH	CEACAM3	ARHGAP6		CLU	CD14	CSRP3	MAPK8IP3	TAOK2	PTPN11	PSMA7	PIK3R1	HIST1H2BN	BPTF
DRD1	CCDC114	NME5	CRX	KDM3B	JAG1	CEACAM5	ARHGDIA		CNBP	CD81	CST3	MINK1	TBL1XR1	RBFOX2	PSMA8	PIK3R2	HIST1H4A	BRD9
DRD2	CCDC135	OGDHL	CSRP1	KDM4A	JAG2	CEACAM6	ARHGDIB		COX4I1	CEBPB	CTSB	MLL2	TBR1	RPS27A	PSMB1	PIK3R3	CDC73	BRPF3
DRD5	CCDC151	PAX8	CTNNA3	KDM4B	KAT2A	CEACAM8	ARHGEF18		COX5B	CES1	CTSD	MLL5	TCF20	SHC1	PSMB10	PIK3R5	LEO1	BTBD2
DVL1	CCDC164	PDLIM2	CTR9	KDM5A	KAT2B	CGN	ARHGEF2		COX6A1	CFB	CYB5R3	MMP15	TNRC6B	SOS1	PSMB11	PKN2	DKK4	BTF3
DYNC2H1	CCDC176	PIH1D2	CUL3	KDM5B	LFNG	CMA1	ARL6IP5		COX6B1	CFH	CYC1	MYEF2	TRIO	SPRED1	PSMB2	PLCG1	DKK2	CAMTA1
DYNLT1	CCDC28B	PIH1D3	DAND5	KDM5C	MAML1	COL10A1	ARMC7		COX7C	CFHR1	CYCS	N4BP1	TRIP12	SPRED2	PSMB3	PLCG2	DKK1	CAMTA2
DYX1C1	CCDC37	PPP1R42	DAPK3	KDM6B	MAML2	COL11A1	ARPC1A		COX8A	CFHR2	DBI	NAA15	UBN2	SPRY2	PSMB4	PRKCA	LRP5	CAPN7
EFHC1	CCDC39	RD3	DHCR24	KMT2A	MAML3	COL11A2	ARPC1B		CPE	CFI	DBNDD2	NCKAP1	UPF3B	SRC	PSMB5	RAB11B	LRP6	CARKD
EVC	CCDC40	RERG	DHCR7	KMT2C	MAMLD1	COL12A1	ARPC2		CPLX1	CHCHD2	DCN	NDUFA13	USP15	TIA1	PSMB6	RAF1	KREMEN1	CASP3
EVC2	CCDC41	RIBC1	DLL3	KMT2D	MFNG	COL13A1	ARPC3		CPLX2	CLU	DDX17	NF1	USP7	TIAL1	PSMB7	RASA1	KREMEN2	CC2D1B
EXOC3	CCDC65	RSPH3	DMRT2	KMT2E	MIB1	COL14A1	ARPC5		CRYAB	CNBP	DDX5	NFE2L1	WAC	UBA52	PSMB8	RASA2	WNT3A	CCDC12
EXOC4	CCNF	RTDR1	DOLK	KMT5B	MIB2	COL15A1	ATXN7		CSRP1	COL18A1	DECR1	NISCH	WDFY3	UBB	PSMB9	RASA4	SFRP2	CCDC137
EXOC5	CCNO	SESN1	DPM1	LOXL2	MOV10	COL16A1	AUTS2		CST3	COX5B	DES	NOP2		UBC	PSMC1	RASA4B	SFRP1	CCDC149
EXOC6	CCP110	SLC14A1	DPPA4	MAP3K12	MYC	COL17A1	BAIAP2		CTSD	COX6A1	DKK3	NUB1			PSMC2	RERG	WIF1	CCDC174
EXOC6B	CCSAP	SLC14A2	DTNA	MBD3	NCOR1	COL18A1	BAIAP2L1		CTXN1	COX8A	DMPK	NUCB1			PSMC3	RPS6KA1	WNT5A	CCDC23
FAM161A	CDC14A	SPA17	DZIP1	MCRS1	NCOR2	COL19A1	BAIAP2L2		DCTN1	CP	DSTN	NUP62			PSMC4	RPS6KA2	WNT4	CCDC94
FBF1	CDC14B	SPAG17	ECE1	MECP2	NCSTN	COL1A1	BASP1		DDN	CPB2	DUSP1	OBSCN			PSMC5	RPS6KA3	WNT9A	CCNB1IP1
FLNA	CDH1	SPAG6	ECE2	MED24	NEURL1	COL1A2	BCAR1		DGKZ	CPS1	ECH1	OS9			PSMC6	RPS6KA4	SOST	CCNL1
FOPNL	CDH23	SPATA17	EDN1	MTA1	NEURL1B	COL20A1	BCL2L14		DKK3	CREB3L3	ECHS1	PAPOLA			PSMD1	RPS6KA5	SMURF2	CCT8
FOXJ1	CDH3	SPATA18	EDNRA	MTA2	NOTCH1	COL21A1	BICD1		DLG4	CRP	EDF1	PCDHGA2			PSMD10	RPS6KA6	PSMD3	CD320
FUZ	CDK1	SPEF1	EED	MTF2	NOTCH2	COL22A1	BIN1		DMTN	CST3	EEF1A1	PFKM			PSMD11	RPS6KB1	PSMA6	CD99L2
GAS8	CDK2	SPEF2	EFNB2	MYC	NOTCH3	COL23A1	BIN3		DNM1	CTSB	EEF1A2	PHIP			PSMD12	RPS6KB2	PSMD2	CDC23
GLI1	CDK20	STK33	EGFR	NCOA1	NOTCH4	COL24A1	BRK1		DPYSL2	CTSD	EEF1B2	PKP4			PSMD13	RPS6KC1	PSMA5	CDC27
GLI2	CDK5RAP2	TBATA	EHMT1	NCOA2	NUMB	COL25A1	BSN		DYNLL1	CTSZ	EEF1G	PLXNA1			PSMD14	SHC1	PSMD13	CDC37
GLI3	CELSR2	TBC1D32	ELN	NCOA3	POFUT1	COL26A1	C10orf90		EDF1	CXCL2	EEF2	POGK			PSMD2	SHC2	PSMA4	CDC42
GLIS2	CELSR3	TEKT1	ENG	NCOR1	POGLUT1	COL27A1	C16orf45		EEF1A1	CYB5A	EID1	POGZ			PSMD3	SHC3	PSMD12	CDC5L
GPR161	CENPJ	TEKT4	EP300	NSD1	PRKCI	COL28A1	CABP1		EEF1A2	CYP27A1	EIF1	PPP1R12B			PSMD4	SOS1	PSMA3	CDK12
GPR98	CEP104	TMEM107	EPHB2	NSD2	PSEN1	COL2A1	CABYR		EEF1B2	CYP2A6	EIF1B	PRCP			PSMD5	SOS2	PSMD11	CDK5RAP1
GSK3B	CEP135	TPPP3	EPO	NSD3	PSEN2	COL3A1	CALCOCO2		EEF1G	CYP2C8	EIF3K	PRPF4B			PSMD6	SPDEF	PSMA2	CDS2
HAP1	CEP152	TTC12	EPOR	OGT	PSENEN	COL4A1	CALD1		EEF2	CYP2C9	EIF4A2	PSMB1			PSMD7	SRF	SEM1	CDV3
HEATR2	CEP164	TTLL6	ESCO2	PBRM1	RBX1	COL4A2	CAP1		EID1	CYP2D6	EIF4G2	QKI			PSMD8	SRGAP1	PSMD10	CENPT
HNF1B	CEP19	ULK4	ETS1	PER1	RFNG	COL4A3	CAP2		EIF1	CYP2E1	EIF5A	RAB10			PSMD9	SRGAP3	PSMA1	CHCHD2
HSPA8	CEP192	WDR16	ETS2	PHF2	RPS27A	COL4A4	CAPN2		EIF4A2	CYP3A4	ENG	RAVER1			PSME1	STAT1	PSMD1	CHCHD4
HSPB11	CEP250	WDR27	EYA1	PHF20	RUNX1	COL4A5	CAPZA1		EIF4G2	CYP3A5	ENO3	RNF20			PSME2	STAT2	PSMD14	CHMP4A
HTR6	CEP290	WDR63	EZH1	PHF21A	RUNX3	COL4A6	CAPZA2		EIF4H	CYP4A11	FABP3	RNF44			PSME3	STAT3	PSMC6	CHP1
HTT	CEP41	WDR65	FAM58A	POGZ	SIRT6	COL5A1	CAPZA3		ENC1	CYP4F3	FABP4	RRBP1			PSME4	STAT4	PSMC5	CHPT1
HYDIN	CEP63	WDR66	FANCA	PPP5C	SKP1	COL5A2	CAPZB		ENHO	CYP8B1	FAU	RUFY2			PSMF1	STAT5A	PSMC4	CIAO1
HYLS1	CEP68	WDR78	FANCB	PRDM2	SNW1	COL5A3	CASK		ENO1	DBI	FH	RYR2			PTCH1	STAT5B	PSMC3	CIB1
IFT122	CEP70	WDR96	FANCC	PRDM6	ST3GAL3	COL6A1	CASP8		ENO2	DCXR	FHL1	SARS			RBX1	STAT6	PSMC2	CIRH1A
IFT140	CEP72	ZBBX	FANCD2	PRKAA2	ST3GAL4	COL6A2	CASS4		FAIM2	DHCR24	FHL2	SBNO1			RPGRIP1L	VAV1	PSMC1	CISD3
IFT172	CEP76	ZC2HC1C	FANCE	PRMT1	ST3GAL6	COL6A3	CAV3		FAM107A	DUSP1	FLNC	SERINC4			RPS27A	VAV2	PSMB9	CLP1
IFT20	CEP89	ZMYND10	FANCF	PRMT5	TBL1X	COL6A5	CBL		FAU	ECH1	FLOT1	SERPINH1			SCUBE2	VAV3	PSMB8	CLTA
IFT27	CEP97		FANCG	PSME4	TBL1XR1	COL6A6	CCDC120		FBXL16	ECHDC2	FTH1	SETD5			SEL1L		PSMB11	CLTB
IFT43	CETN1		FANCI	RBBP4	TFDP1	COL7A1	CCDC155		FBXO2	ECHS1	FTL	SHANK3			SEM1		PSME4	CMC1
IFT46	CETN2		FANCL	RBM14	TFDP2	COL8A1	CCDC6		FEZ1	EDF1	FXYD1	SLC8A1			SHH		PSMB7	CMC2
IFT52	CETN3		FANCM	RERE	TLE1	COL8A2	CCIN		FKBP8	EEF1A1	GABARAP	SMAD4			SKP1		PSMB6	CNBP
IFT57	CHD3		FBLN2	RNF20	TLE2	COL9A1	CCNA1		FLOT1	EEF1B2	GABARAPL1	SNRNP200			SMO		PSMA8	CNOT1
IFT74	CHEK1		FBN1	RNF40	TLE3	COL9A2	CCNB2		FTH1	EEF1G	GAPDH	SPARCL1			SMURF1		PSMF1	CNOT3
IFT80	CHORDC1		FBN2	RTF1	TLE4	COL9A3	CCSER2		FTL	EEF2	GHITM	STAB1			SMURF2		PSME3	COA3
IFT81	CKAP5		FGD1	RUVBL2	TNRC6A	COLGALT1	CCT3		FXYD7	EFNA1	GNAS	SUPT16H			SPOP		PSMB5	COA5
IFT88	CLASP1		FGF8	SALL1	TNRC6B	COLGALT2	CCT8		GABARAP	EIF1	GNG5	SUPT5H			SPOPL		PSME2	COG2
INPP5E	CLASP2		FGFR1	SAP130	TNRC6C	COMP	CD2AP		GABARAPL1	EIF5A	GOT1	SUV420H1			SUFU		PSMB4	COG4
INTU	CLDN2		FLNB	SCMH1	TP53	CRTAP	CDC42BPB		GABBR1	ENO1	GOT2	TAX1BP1			SYVN1		PSME1	COG7
INVS	CLN3		FMO5	SETD2	UBA52	CTRB1	CDC42EP1		GAP43	EPHX1	GPI	TBC1D1			TTC21B		PSMD9	COG8
IQCB1	CLPP		FOLR1	SETD3	UBB	CTRB2	CDC42EP2		GAPDH	ERRFI1	GPX3	THOC2			TUBA1A		PSMB3	COMMD5
KIF17	CLRN1		FOXA2	SETDB1	UBC	CTSB	CDC42EP3		GDI1	F12	GPX4	TLN1			TUBA1B		PSMD8	COMMD6
KIF19	CLUAP1		FOXC1	SFPQ		CTSD	CDC42EP4		GFAP	F2	GSN	TOMM40L			TUBA1C		PSMB2	COPE
KIF24	CNGA1		FOXC2	SIN3A		CTSG	CDC42EP5		GHITM	F9	GSTP1	TRIM41			TUBA3C		PSMD7	COPS4
KIF27	CNGA2		FOXF1	SIN3B		CTSK	CDC42SE1		GJA1	FABP1	HADHA	TSC22D3			TUBA3D		PSMD6	COPS7A
KIF3A	CNGA4		FOXH1	SKP1		CTSL	CDC42SE2		GLUD1	FAU	HADHB	TSHZ1			TUBA4A		PSMB10	COPS8
KIF3B	CNGB1		FOXL1	SMAD4		CTSS	CDH2		GLUL	FBP1	HAX1	TTN			TUBB1		PSMD5	COQ2
KIF3C	CNGB3		FOXL2	SMARCA1		CTSV	CDK16		GNAS	FGA	HBB	TXNL1			TUBB2A		PSMB1	COQ6
KIF7	CNTLN		FOXP1	SMARCA2		CXADR	CDK5		GNB1	FGB	HHATL	UBE2B			TUBB2B		PSMD4	COX20
LCA5	COBL		FOXP4	SMARCA4		DAG1	CDK5R1		GNG3	FGG	HIGD1A	UBR5			TUBB3		PSMA7	COX6B1
LRRC6	CP110		FTO	SMARCA5		DCN	CENPE		GOT1	FGL1	HIGD2A	USP34			TUBB4A		WNT8B	COX7A2L
LZTFL1	CRB2		FURIN	SMARCB1		DDR1	CENPQ		GPI	FMO3	HLA-A	UTRN			TUBB4B		WNT8A	CPNE1
MAK	CRB3		G6PC3	SMARCC1		DDR2	CENPV		GPM6A	FN1	HLA-B	WDR6			TUBB6		WNT1	CPNE2
MAL	CROCC		GADL1	SMARCC2		DMD	CFL1		GPM6B	FTCD	HLA-C	WWC2			TULP3		FZD1	CPOX
MAPRE1	CTNNB1		GATA4	SMARCD1		DMP1	CFL2		GPX4	FTH1	HLA-E	YLPM1			UBA52		FZD2	CRADD
MCHR1	CTSH		GATA5	SMARCD3		DOK2	CHP1		GRIN1	FTL	HMGN3	ZC3H7B			UBB		HECW1	CRIPAK
MDM1	DAW1		GATA6	SRCAP		DSPP	CIB1		GRINA	FURIN	HNRNPA2B1	ZCCHC24			UBC		RBX1	CRK
MKKS	DCDC2		GDF1	SUPT5H		DST	CKAP2		GSTP1	FXYD1	HNRNPK	ZNF326			ULK3		CUL3	CRNKL1
MKS1	DFNB31		GJA1	SUPT6H		EFEMP1	CKAP4		H2AFZ	G0S2	HRC				VCP		KLHL12	CSGALNACT2
MLF1	DISC1		GJA5	TET3		EFEMP2	CLDN5		HCFC1R1	G6PC	HSP90AA1				WDR19		DACT1	CSNK1A1L
MNS1	DLL1		GJA8	TLK2		ELANE	CLIC4		HIGD1A	GADD45B	HSP90AB1				WDR35		LGR5	CSNK1G3
MYO15A	DMD		GJA9	TP53		ELN	CLIC5		HINT1	GAMT	HSP90B1						LGR6	CSNK2A3
MYO7A	DNAAF1		GJC1	TP63		EPCAM	CLIP1		HLA-B	GAPDH	HSPA5						LGR4	CSTB
NEK1	DNAAF2		GPC3	TRIM37		ESAM	CLK3		HNRNPA2B1	GATM	HSPA8						RSPO2	CSTF1
NEK2	DNAAF3		GPRC6A	TRRAP		F11R	CLNS1A		HPCA	GC	HSPA9						RSPO4	CTBP1
NEK4	DNAH1		HAND1	UBE2B		F2	CNN1		HSP90AA1	GHITM	HSPB1						RSPO1	CTCF
NEK8	DNAH10		HAND2	UBN1		FBLN1	CNN2		HSP90AB1	GJB1	HSPB3						RSPO3	CTDSP2
NGFR	DNAH11		HAS2	UBR2		FBLN2	CNN3		HSPA8	GLUD1	HSPB6						USP8	CTNNA1
NIN	DNAH12		HBEGF	UHRF2		FBLN5	CNR1		HTRA1	GOT1	HSPB7						FZD5	CTSA
NINL	DNAH14		HCCS	USP15		FBN1	CORIN		IDS	GOT2	HSPB8						FZD6	CTTN
NME5	DNAH2		HDAC1	USP16		FBN2	CORO1A		IFITM3	GPX1	IDH2						FZD8	CUL1
NME7	DNAH3		HDAC5	WAC		FBN3	CORO1B		IGSF8	GPX2	IFITM2						FZD4	CUTA
NME8	DNAH5		HDAC9	WDR5		FCAMR	CORO1C		ITM2B	GPX3	IFITM3						RNF43	CUX1
NOTO	DNAH6		HES1	YEATS2		FCER1G	CORO2A		ITM2C	GPX4	IGFBP4						ZNRF3	CYB5D2
NPHP1	DNAH7		HES4	ZMYND11		FGA	CORO2B		JPH4	GRINA	IGFBP7						RYK	CYB5R3
NPHP3	DNAI1		HEY1			FGB	CORO6		JUND	GSTA1	ISCU						WNT3	CYC1
NPHP4	DNAI2		HEY2			FGF2	COTL1		KIF1A	GSTO1	ITGA7						GSK3B	CYFIP1
NUP214	DNAL1		HOPX			FGG	CPEB4		KIF5A	HAAO	ITM2B						CAV1	CYHR1
NUP35	DNALI1		HOXA1			FKBP1A	CRK		KIF5C	HAMP	KIF1C						APC	CYP2U1
NUP37	DND1		HOXA3			FMOD	CRTAC1		KIFC2	HAO1	LAMB2						AMER1	DAP3
NUP62	DPCD		HRAS			FN1	CRYAB		KLC1	HBB	LAPTM4A						PPP2R1A	DCAF5
NUP93	DPH1		HRG			FURIN	CSRP3		KLHDC3	HGD	LDB3						PPP2R1B	DCTD
OCRL	DPP3		HSPG2			FYN	CTDP1		LDHB	HGFAC	LDHB						PPP2R5B	DCTN3
ODF2	DPYSL2		HUWE1			GAS6	CTNNA1		LGALS1	HINT1	LGALS1						PPP2R5C	DCUN1D5
OFD1	DRC1		ID2			GDF5	CTNNA2		LY6H	HLA-A	LGALS3						PPP2R5A	DDX17
ORC1	DRD1		IGFBP4			GLG1	CTNNA3		MAP1A	HLA-B	LGALS3BP						PPP2R5D	DDX19B
PACRG	DRD2		IGFBP5			GP6	CTNNAL1		MAPK8IP1	HLA-C	LMOD2						PPP2R5E	DDX41
PAFAH1B1	DRD5		IHH			GPC1	CTNND1		MAPK8IP3	HLA-E	LPL						PPP2CA	DDX42
PARD3	DRP2		IRX4			GRB14	CTNS		MAPRE3	HMGCS2	MAP7D1						PPP2CB	DEK
PARD6A	DVL1		ISL1			GRB2	CTSZ		MARCKSL1	HNRNPA2B1	MAPKAPK3						CSNK1A1	DENND1A
PCDH15	DVL2		JAG1			GRB7	CTTN		MBP	HP	MB						FRAT1	DENND4A
PCM1	DYNC1H1		JMJD6			GYPA	CTTNBP2NL		MDH1	HPD	MDH1						FRAT2	DGCR14
PDE6D	DYNC1I1		KAT6A			GYPB	CXADR		MLC1	HPN	MDH2						CSNK1G2	DHX30
PDZD7	DYNC1LI1		KCNE1			GYPC	CYS1		MLF2	HPR	MFGE8						CXXC4	DHX32
PHF17	DYNC2H1		KCNJ2			HAPLN1	CYTH2		MRFAP1	HPX	MFN2						CCDC88C	DHX36
PIBF1	DYNC2LI1		KCNQ1			HRAS	DAG1		MRPL41	HRG	MGP						CTBP1	DHX38
PKD1	DYNLT1		KDM1A			HSPG2	DAPK1		MT2A	HSD11B1	MPC1						BTRC	DIEXF
PKD1L1	DYX1C1		KDM5A			HTRA1	DAPK3		MT3	HSD17B10	MRFAP1						YWHAZ	DIS3L2
PKD2	DZIP1L		KDM5B			IBSP	DBN1		MTCH1	HSD17B6	MRPL12						CBY1	DLD
PKHD1	E2F4		KDM5C			ICAM1	DCLK2		MZT2B	HSP90AA1	MRPL33						XPO1	DNAJB11
PLK1	EFHC1		KDM6A			ICAM2	DCTN1		NAPA	HSP90AB1	MRPL41						AKT2	DNAJC10
POC1A	ELMOD3		KIAA1841			ICAM3	DCTN2		NCDN	HSP90B1	MRPL51						AKT1	DNAJC21
PTCH1	EMB		KLF13			ICAM4	DCX		NCS1	HSPA5	MTCH1						XIAP	DNAJC9
PTPDC1	ENKUR		KMT2A			ICAM5	DDR2		NDRG2	HSPA8	MYBPC3						SOX7	DNTTIP1
RAB11A	ENO4		KMT2B			IGHM	DDX20		NDRG4	HSPB1	MYH6						SOX2	DPAGT1
RAB11FIP3	ENPP2		KMT2C			IGKC	DDX58		NDUFA1	HSPD1	MYH7						SOX9	DPH5
RAB17	EPS15		KMT2D			IGLC1	DDX60		NDUFA13	HSPE1	MYL12A						SOX6	DRAM2
RAB23	EVC		KMT2E			IGLL1	DEF6		NDUFA4	ID2	MYL12B						SOX4	DRG2
RAB3IP	EVC2		KRAS			IGLV1-51	DENND2A		NDUFB7	IDH2	MYL2						SOX3	DROSHA
RAB8A	EVI5L		LAMA1			INPP5D	DES		NDUFB8	IFITM2	MYL3						SRY	DUSP11
RABL5	EXOC3		LBR			ITGA1	DGKQ		NDUFS5	IFITM3	MYL6						SOX17	DUSP22
RAN	EXOC3L4		LEFTY1			ITGA10	DHCR24		NDUFV1	IGFBP1	MYL7						CHD8	DUT
RANBP1	EXOC4		LEFTY2			ITGA11	DHX9		NEFL	IGFBP2	MYL9						CTNNBIP1	EAPP
RFX3	EXOC5		LEMD3			ITGA2	DICER1		NEFM	IGFBP3	MYOM1						SOX13	EBAG9
RILPL1	EXOC6		LEO1			ITGA2B	DLC1		NGEF	IGFBP4	MYOM2						NLK	ECH1
RILPL2	EXOC6B		LLPH			ITGA3	DLG3		NGRN	INSIG1	MYOZ2						AGO3	ECI1
ROPN1L	EYS		LMNA			ITGA4	DLG4		NPDC1	ITIH1	MZT2B						AGO4	EFTUD2
RP1	FAM161A		LPIN1			ITGA5	DMTN		NPTXR	ITIH2	NDRG4						AGO1	EIF1B
RP2	FBF1		LRP2			ITGA6	DNAJA1		NRGN	ITIH3	NDUFA1						TNRC6A	EIF2A
RPGR	FBXW5		LRP5			ITGA7	DNAJA3		NRN1	ITIH4	NDUFA13						TNRC6B	EIF2B3
RPGRIP1	FGF4		MAP2K2			ITGA8	DNAJC24		NSMF	ITM2B	NDUFA4						TNRC6C	EIF2B5
RPGRIP1L	FGFR2		MAPK9			ITGA9	DNAJC7		OAZ1	JUNB	NDUFA6						MOV10	EIF3I
RSPH1	FIBP		MARK2			ITGAD	DNM2		OLFM1	KDELR2	NDUFA8						AGO2	EIF3J
RSPH3	FLII		MAX			ITGAE	DNMBP		PACSIN1	KNG1	NDUFAB1						WNT11	EIF3M
RSPH4A	FLNA		MCTP2			ITGAL	DOCK2		PALM	KRT18	NDUFB1						FZD3	EIF4G1
RSPH9	FLNC		MED12			ITGAM	DOCK7		PAQR6	KRT8	NDUFB10						GNB2	EIF5
RTTN	FMR1		MED13L			ITGAV	DPYSL3		PARK7	LAPTM4A	NDUFB11						GNB4	ELP2
SASS6	FNBP1L		MED20			ITGAX	DSCAM		PCSK1N	LBP	NDUFB3						GNB5	ELP3
SCLT1	FOPNL		MEF2A			ITGB1	DST		PDZD4	LDHA	NDUFB4						GNB3	ELP4
SDCCAG8	FOXJ1		MEF2C			ITGB2	DSTN		PEA15	LRG1	NDUFB6						GNB1	EMC6
SEPT2	FUZ		MEN1			ITGB3	DTNBP1		PEBP1	LY6E	NDUFB7						GNG8	ENDOG
SEPT7	FZD2		MEOX2			ITGB4	EDA		PFDN5	MAT1A	NDUFB8						GNGT2	ENTPD4
SGK196	GALNT11		MESP1			ITGB5	EEF1A1		PFN2	METTL7A	NDUFB9						GNGT1	EPN1
SHH	GAPDHS		MESP2			ITGB6	EHD2		PHYHIP	MGST1	NDUFS2						GNG7	ERAP1
SLC47A2	GAS8		METTL16			ITGB7	EML1		PKM	MLXIPL	NDUFS5						GNG13	ERGIC3
SMO	GLI1		MGAT1			ITGB8	EML3		PLD3	MPC1	NDUFS8						GNG3	ERICH1
SNAP25	GLI2		MGAT2			JAM2	EML4		PLEKHB1	MPST	NDUFV1						GNG10	ETFA
SNX10	GLI3		MGP			JAM3	EML5		PLEKHM2	MST1	NDUFV2						GNG11	ETFB
SPA17	GLIS2		MID1			KDR	EML6		PLP1	MT1E	NEBL						GNG4	EWSR1
SPAG16	GMNN		MNDA			KLK2	ENAH		PPDPF	MT1G	NEXN						GNG5	EXOSC1
SPAG17	GNAT1		MSX1			KLK7	ENC1		PPIA	MT1H	NFE2L1						GNG12	EXOSC10
SPAG6	GNAT2		MSX2			KLKB1	ENKD1		PPP1R1B	MT1X	NKX2-5						GNG2	EXT2
SPATA7	GNG11		MYC			KRAS	EPB41		PPP2R1A	MT2A	NMRK2						GNAT2	FAM118B
SPEF2	GNGT1		MYCN			L1CAM	EPB41L1		PRDX1	NDUFA1	NRAP						GNAO1	FAM120AOS
SSNA1	GPR161		MYH10			LAMA1	EPB41L2		PRDX2	NDUFB7	NUCB1						PLCB3	FAM134C
SSTR3	GPR83		MYH11			LAMA2	EPB41L3		PRDX5	NDUFS5	OAZ1						PLCB1	FAM160B1
STIL	GPR98		MYH6			LAMA3	EPB41L4A		PRKAR1B	NNMT	OGDH						PLCB2	FAM168B
STK36	GRK5		MYH7			LAMA4	EPB41L4B		PRNP	NUCB1	OST4						PPP3R1	FAM173A
STK38L	GRXCR1		MYOCD			LAMA5	EPB41L5		PRRT2	NUPR1	P4HB						PPP3CB	FAM173B
STOML3	GSK3B		NEFL			LAMB1	EPB42		PSAP	OAF	PAM						PPP3CA	FAM175B
STX3	GSN		NF1			LAMB2	EPPK1		PSD	OAZ1	PARK7						CALM1	FAM199X
SUFU	GUCA1B		NFATC1			LAMB3	EPS8		PSMB4	ORM1	PCBP1						NFATC1	FAM204A
SYNE2	GUCA1C		NFATC2			LAMC1	ERC2		PSMC5	ORM2	PDHA1						CAMK2A	FAM206A
TBC1D30	HAP1		NFATC3			LAMC2	ERMN		PTGDS	P4HB	PDHB						MAP3K7	FAM73B
TBC1D7	HAUS1		NFATC4			LAMC3	ESRRA		PTMA	PAH	PDK4						PRKCA	FAM8A1
TCTN1	HAUS2		NIPBL			LCK	EVL		PTMS	PCBD1	PDLIM1						PRKG2	FAM96A
TCTN2	HAUS4		NKD1			LOX	EVPL		PTN	PCBP1	PEA15						PRKG1	FASTKD5
TCTN3	HAUS5		NKX2-5			LOXL1	EXOC8		RAB11B	PCK1	PEBP1						ITPR1	FBRSL1
TEKT2	HAUS6		NKX2-6			LOXL2	EXOSC4		RAB3A	PDIA3	PFDN5						ITPR3	FBXL3
TEKT4	HAUS7		NKX3-2			LOXL3	EZR		RAB6B	PDIA4	PFKM						ITPR2	FBXL4
TEKT5	HAUS8		NODAL			LOXL4	FAAH		RAB7A	PEBP1	PHB						PDE6B	FBXL5
TMEM138	HDAC6		NOTCH2NL			LRP4	FARP1		RABAC1	PFDN5	PKM						PDE6A	FBXO11
TMEM216	HEATR2		NOTCH3			LTBP1	FARP2		RAC1	PFN1	PLN						PDE6G	FBXO18
TMEM231	HEPACAM2		NOTCH4			LTBP2	FER		RAPGEF4	PGRMC1	PNPLA2						PARD6A	FBXO3
TMEM237	HK1		NPPA			LTBP3	FES		REEP2	PHB2	POLR2L						SMURF1	FBXO38
TMEM67	HNF1A		NR2F2			LTBP4	FEZ1		RHBDD2	PLA2G2A	POPDC2						PRICKLE1	FBXW11
TNPO1	HNF1B		NRAS			LUM	FGD1		RHOA	PLG	PPDPF						FZD7	FBXW4
TOPORS	HSF1		NRG1			LYN	FGD2		RHOB	PON1	PPP1R12C						VANGL2	FCF1
TPPP2	HSPA8		NRP1			MADCAM1	FGD3		RIMS3	POR	PPP2R1A						SCRIB	FDX1
TRAF3IP1	HSPB11		NSD1			MAG	FGD4		RNF187	PPIB	PRDX1						WNT5B	FEZ2
TRAPPC10	HTR6		NSDHL			MATN1	FGD5		RNF208	PRDX1	PRDX2						DAAM1	FGFR1OP2
TRAPPC3	HTT		NTF3			MATN3	FGD6		RPL10	PRDX2	PRDX5						RHOA	FH
TRAPPC9	HYDIN		NTRK3			MATN4	FGF13		RPL10A	PRDX5	PRDX6						ROR1	FLOT1
TRIM32	HYLS1		NUB1			MERTK	FGR		RPL11	PRDX6	PRKACA						ROR2	FNDC3A
TRIP11	IER2		NUMBL			MFAP1	FHOD1		RPL13	PROC	PSAP						AP2M1	FOXK2
TTBK2	IFT122		NUP188			MFAP2	FILIP1		RPL13A	PSAP	PSMB4						AP2A2	FRA10AC1
TTC12	IFT140		OSR1			MFAP3	FKBP15		RPL14	PSMB4	PSMB6						AP2A1	FTSJ2
TTC21B	IFT172		PAF1			MFAP4	FKRP		RPL15	PTMA	PTGDS						AP2B1	FXN
TTC26	IFT20		PAPOLG			MFAP5	FLNB		RPL17	PTMS	PTP4A3						AP2S1	GABARAPL2
TTC29	IFT27		PAX3			MIF	FLOT1		RPL18	PTP4A1	RAB7A						CLTB	GABPB1
TTC30A	IFT43		PCMTD2			MMP1	FLOT2		RPL19	PXDC1	RAD23A						CLTA	GADD45GIP1
TTC30B	IFT46		PCSK5			MMP10	FLT1		RPL21	PXMP2	RBPMS2						CLTC	GALK2
TTC8	IFT52		PCSK6			MMP11	FMN1		RPL24	RARRES2	RCAN2						RAC3	GALNS
TTK	IFT57		PDGFRA			MMP12	FMN2		RPL26	RBP4	RHOA						RAC2	GAPVD1
TTLL3	IFT74		PEX1			MMP13	FMNL1		RPL27	RBP5	RHOB						RAC1	GATC
TTLL6	IFT80		PEX10			MMP14	FNBP1		RPL29	RDH16	RHOQ						ARRB2	GBA
TTLL9	IFT81		PEX12			MMP15	FOXA3		RPL3	REEP6	RPL10						PRKCG	GBF1
TUBA1A	IFT88		PEX13			MMP16	FRMD1		RPL32	RHOB	RPL10A						PRKCB	GFOD2
TUBA1C	IGBP1		PEX19			MMP17	FRMD3		RPL34	RNASE4	RPL11						PFN1	GGCT
TUBA4A	INHA		PEX2			MMP19	FRMD4A		RPL35	RPL10	RPL12						SKP1	GHITM
TUBB2A	INPP5B		PEX26			MMP2	FRMD4B		RPL36	RPL10A	RPL13						CUL1	GNPDA1
TUBB2B	INPP5E		PEX3			MMP20	FRMD5		RPL36AL	RPL11	RPL13A						AES	GNPTG
TUBB3	INTU		PEX5			MMP24	FRMD6		RPL37A	RPL12	RPL14						CTBP2	GNS
TUBE1	INVS		PEX6			MMP25	FRMD7		RPL38	RPL13	RPL17						WNT2B	GOLGB1
TUBGCP2	IPPK		PHC1			MMP3	FRMD8		RPL4	RPL13A	RPL18						WNT9B	GORASP2
TUBGCP3	IQCB1		PHEX			MMP7	FRMPD1		RPL41	RPL14	RPL19						WNT16	GOSR1
TUBGCP4	IQUB		PHYHD1			MMP8	FRMPD2		RPL5	RPL17	RPL21						WNT10A	GPATCH4
TUBGCP5	IRS1		PITX2			MMP9	FRMPD4		RPL6	RPL18	RPL23						WNT2	GPBP1L1
TUBGCP6	JAZF1		PLAGL1			MTMR4	FSCN1		RPL7	RPL19	RPL24						WNT10B	GPN3
TULP1	KCTD10		PPM1K			MUSK	FSCN2		RPL7A	RPL21	RPL26						WNT7A	GRHPR
TULP3	KIAA0586		PPP3CA			NCAM1	FSCN3		RPL8	RPL24	RPL27						WNT6	GRSF1
ULK4	KIAA1009		PQBP1			NCAN	FYN		RPL9	RPL26	RPL29						WNT7B	GSPT2
USH1C	KIF11		PRDM9			NCSTN	GABARAP		RPLP0	RPL27	RPL3						WLS	GSR
USH1G	KIF13A		PRKAB2			NEDD4L	GAN		RPLP1	RPL29	RPL32						PORCN	GSS
USH2A	KIF17		PRKAG2			NEDD8	GAPDH		RPLP2	RPL3	RPL34						VPS26A	GTF2F1
VDAC3	KIF19		PRKAR1A			NID1	GAS2		RPS10	RPL34	RPL35						VPS29	GTF2H5
VHL	KIF23		PROX1			NID2	GAS2L1		RPS11	RPL35	RPL35A						VPS35	GTF3C1
WDPCP	KIF24		PTCH2			NRAS	GAS2L2		RPS12	RPL36	RPL36						SNX3	GTF3C2
WDR19	KIF27		PTEN			NRXN1	GAS2L3		RPS13	RPL36AL	RPL36AL						TMED5	H1FX
WDR35	KIF3A		PTPN11			NTN4	GBP2		RPS14	RPL38	RPL37A							H2AFV
WDR60	KIF3B		RAF1			OLR1	GDPD2		RPS15	RPL4	RPL38							HADH
WDR78	KIF3C		RAI1			OPTC	GDPD5		RPS16	RPL41	RPL3L							HARS
XPNPEP3	KIF5C		RAI2			P4HA1	GFAP		RPS18	RPL5	RPL4							HAX1
ZNF423	KIF7		RAPGEF5			P4HA2	GNG12		RPS2	RPL6	RPL41							HDDC3
	KIF9		RARA			P4HA3	GPHN		RPS21	RPL7	RPL5							HELZ
	KIFAP3		RBM10			P4HB	GPRIN1		RPS25	RPL7A	RPL6							HIATL1
	KIFC1		RECQL4			PARD3	GTF2F2		RPS26	RPL8	RPL7							HIGD2A
	KLC2		REL			PARD6A	GYPC		RPS27	RPL9	RPL7A							HMGXB3
	KLC3		RFX2			PCOLCE	GYS2		RPS27A	RPLP0	RPL8							HMOX2
	KNCN		RNF20			PDGFA	H1F0		RPS28	RPLP1	RPL9							HNRNPD
	LAMA5		RNF40			PDGFB	HAUS3		RPS3A	RPLP2	RPLP0							HNRNPK
	LAMB1		ROCK2			PHYKPL	HAX1		RPS4X	RPS10	RPLP1							HNRNPL
	LAMP1		ROR2			PICK1	HCK		RPS6	RPS11	RPLP2							HNRNPM
	LCA5		RPS19			PIK3CA	HINT1		RPS7	RPS12	RPS10							HP1BP3
	LLGL2		RUNX2			PIK3CB	HIP1		RPS8	RPS13	RPS11							HS1BP3
	LRRC6		RXRA			PIK3R1	HIP1R		RPSA	RPS14	RPS12							HSD17B12
	LRRC61		S100Z			PIK3R2	HNRNPC		RTN1	RPS15	RPS13							HSPA14
	LZTFL1		SALL1			PLCG1	HNRNPR		RTN3	RPS16	RPS14							HSPA4
	MAK		SALL4			PLEC	HOXA13		RTN4	RPS18	RPS15							HTATIP2
	MAL		SDC2			PLG	HOXC8		RUNDC3A	RPS19	RPS16							HTRA2
	MAP1LC3B		SEMA3A			PLOD1	HSBP1		S100B	RPS2	RPS18							IER3IP1
	MAP1LC3B2		SEMA3C			PLOD2	HSPB1		SCAMP5	RPS20	RPS2							IFNAR1
	MAP2K1		SEMA3E			PLOD3	HSPB7		SCD	RPS25	RPS20							IMP3
	MAPRE1		SESN1			PMEPA1	HTRA2		SCG5	RPS26	RPS21							IMP4
	MCHR1		SETBP1			PPIA	HYPK		SCN1B	RPS27	RPS24							INF2
	MCPH1		SETD1A			PPIB	IFIT5		SEPT3	RPS27A	RPS25							INTS10
	MDM1		SETD1B			PPIL2	IGF2BP1		SEPT4	RPS28	RPS26							INTS3
	MEGF8		SETD7			PPP1CA	IGF2BP2		SEPT5	RPS29	RPS27							IP6K1
	MERTK		SH3PXD2B			PPP1CB	IGHMBP2		SERINC1	RPS3A	RPS27A							IPO9
	MET		SHOC2			PPP1CC	INA		SH3GLB2	RPS4X	RPS28							IREB2
	MKKS		SIX6			PPP1R15A	INO80		SIRPA	RPS5	RPS29							ISY1
	MKS1		SLC29A3			PRKCA	INPP5D		SLC17A7	RPS6	RPS3A							IWS1
	MLF1		SLC2A10			PRKCZ	INPP5J		SLC1A2	RPS7	RPS4X							JKAMP
	MNS1		SMAD1			PROC	INPPL1		SLC1A3	RPS8	RPS5							KCTD20
	MYB		SMAD2			PROCR	INTS6		SLC22A17	RPS9	RPS6							KHDRBS1
	MYBL2		SMAD3			PROS1	IP6K2		SLC25A23	RPSA	RPS7							KIAA0196
	MYO15A		SMAD4			PRSS1	IPP		SLC25A3	SAA1	RPS8							KIAA0391
	MYO3B		SMAD5			PSEN1	IQGAP1		SLC25A5	SAA2	RPSA							KIAA0947
	MYO6		SMAD6			PSG1	IQGAP2		SLC25A6	SAA4	S100A6							KIAA1919
	MYO7A		SMAD7			PSG11	ITGA3		SNAP25	SAT1	SBDS							KIAA2013
	MYOC		SMAD9			PSG2	ITGB1BP1		SNCB	SAT2	SDHA							KLF3
	MYRIP		SMARCD3			PSG3	IVNS1ABP		SNCG	SCD	SDHB							KLHDC3
	NAPEPLD		SMYD3			PSG4	JAK1		SNN	SDC1	SLC25A11							KLHL8
	NDC1		SNAI1			PSG5	JAK2		SNRNP70	SDC4	SLC25A3							KPNB1
	NDE1		SNX3			PSG6	JAK3		SNX3	SDS	SLC25A4							LAMTOR4
	NEDD1		SOS1			PSG7	JMY		SOD1	SELENBP1	SLC25A6							LCOR
	NEK1		SOX17			PSG8	JUP		SPARCL1	SEPHS2	SLC4A3							LENG1
	NEK2		SOX2			PSG9	KALRN		SPRYD3	SERPINA1	SLC9A3R2							LETMD1
	NEK4		SOX4			PTPN11	KANK4		SPTAN1	SERPINA10	SMPX							LIN54
	NEK8		SOX7			PTPN6	KANSL2		SRP14	SERPINA11	SMYD1							LMBRD1
	NGFR		SOX9			PTPRS	KATNB1		ST6GALNAC6	SERPINA3	SNTA1							LNX2
	NGFRAP1		SRF			PXDN	KAZN		STMN1	SERPINA6	SNX3							LOC100129361
	NIN		STRA6			RHOA	KCNC3		STMN2	SERPINC1	SOD1							LOC100289561
	NINL		SUPT3H			RPS27A	KEAP1		STMN3	SERPIND1	SPARC							LRPAP1
	NME5		SUPT5H			SCUBE1	KIAA0556		STX1A	SERPINF1	SPARCL1							LRRC14
	NME7		SUPT6H			SCUBE3	KIF18A		STX1B	SERPINF2	SRL							LRSAM1
	NME8		SUV420H1			SDC1	KIF20B		STXBP1	SERPING1	SRP14							LSG1
	NOTCH1		T			SDC2	KIF21B		SULT4A1	SHMT1	SUCLG1							LSM10
	NOTCH2		TAB2			SDC3	KIF2B		SYN1	SLC13A5	SYNPO							LSM14A
	NOTO		TBX1			SDC4	KIF2C		SYNGR1	SLC22A1	TAX1BP3							LSM3
	NPHP1		TBX20			SELE	KIF5A		SYP	SLC22A7	TCAP							LUC7L3
	NPHP3		TBX3			SELL	KIF5B		SYT1	SLC25A3	TECRL							LYRM4
	NPHP4		TBX5			SELP	KITLG		SYT11	SLC25A47	TGM2							LYRM5
	NPRL2		TCF21			SELPLG	KLC1		TAGLN3	SLC25A5	TIMM8B							LYSMD4
	NPY2R		TDGF1			SERPINE1	KLHL1		TCEAL2	SLC27A5	TIMP3							MAD2L1BP
	NUBP1		TEAD1			SERPINH1	KLHL14		THY1	SLC38A3	TMA7							MAGEF1
	NUP153		TFAP2B			SH3PXD2A	KLHL17		TMA7	SLC38A4	TMOD1							MAGOH
	NUP205		TGFB2			SHC1	KLHL2		TMBIM6	SLC39A14	TMSB10							MAN1B1
	NUP214		TGFBR1			SIRPA	KLHL20		TMEM59L	SLC9A3R1	TMSB4X							MAPRE2
	NUP35		TGFBR2			SIRPG	KLHL3		TMSB10	SNRNP70	TNNC1							MAVS
	NUP37		TLL1			SLC16A1	KLHL4		TMSB4X	SOD1	TNNI3							MAZ
	NUP62		TMBIM4			SLC16A3	KLHL41		TOMM7	SRRM2	TNNT2							MBTPS2
	NUP93		TNFRSF21			SLC16A8	KLHL5		TPI1	ST6GAL1	TOMM7							MCCC1
	OCRL		TP63			SLC3A2	KNSTRN		TPPP	STARD10	TPI1							MCRS1
	ODF2		TSEN15			SLC7A10	KNTC1		TPT1	STOM	TPM1							MCU
	ODF3		TWIST1			SLC7A11	KPTN		TSC22D1	SULT2A1	TPM2							MED19
	OFD1		UBR1			SLC7A5	KRT1		TSPAN7	SURF4	TPT1							MED8
	ONECUT1		UGDH			SLC7A6	KRT13		TSPYL2	TAT	TRIM54							MEPCE
	ONECUT2		USP34			SLC7A7	KRT16		TUBA1A	TDO2	TRIM63							METAP1
	ORC1		USP44			SLC7A8	KRT17		TUBA1B	TF	TUBB4B							METAP2
	PACRG		VCAM1			SLC7A9	KRT19		TUBB	TFR2	TUFM							METTL17
	PACRGL		VCAN			SMAD2	KRT4		TUBB2A	TGM2	TXNIP							METTL20
	PAFAH1B1		VCL			SMAD3	KRT77		TUBB2B	TMBIM6	UBB							METTL21A
	PAK7		VEGFA			SMAD4	KRT8		TUBB4A	TMED9	UBC							MFAP3
	PARD3		VEGFC			SMAD7	KRT80		TUBB4B	TMEM176A	UBL5							MFSD11
	PARD6A		VIT			SMURF1	KY		TUBG2	TMEM176B	UQCR10							MFSD3
	PARK2		VPS33B			SMURF2	LANCL2		UBB	TMSB10	UQCR11							MFSD5
	PCDH15		WDR5			SOS1	LASP1		UBC	TMSB4X	UQCRB							MGST3
	PCDP1		WHSC1			SPARC	LCP1		UBE2M	TPI1	UQCRC1							MIA3
	PCM1		WHSC1L1			SPN	LDB3		UBL5	TPT1	UQCRC2							MICALL1
	PCNT		WNT3			SPP1	LIMA1		UBXN6	TST	UQCRFS1							MIF
	PDE6A		WNT3A			SRC	LLGL1		UCHL1	TTC38	UQCRH							MIF4GD
	PDE6B		XPO1			STRAP	LMOD1		UQCRH	TTR	UQCRQ							MIIP
	PDE6D		ZACN			STUB1	LMOD2		USP11	UBB	VCP							MLLT10
	PDE6G		ZEB2			TEK	LMTK2		VAMP2	UBL5	VDAC1							MMAA
	PDZD7		ZFPM1			TGFB1	LRIG2		VSNL1	UGP2	VDAC2							MPI
	PHF17		ZFPM2			TGFB2	LRPPRC		WBP2	UGT2B4	VDAC3							MRI1
	PHLPP2		ZIC3			TGFB3	LRRC10		WSB2	UQCRQ	VEGFB							MRP63
	PIBF1		ZNF480			TGFBR1	LRRC26		YWHAB	VEGFA	XIRP1							MRPL12
	PIFO		ZNF528			TGFBR2	LRRFIP1		YWHAE	VTN	YBX1							MRPL16
	PIH1D3		ZNF534			THBD	LRRK2		YWHAG	XBP1	YBX3							MRPL18
	PIK3C3		ZNF610			THBS1	LRRTM1		YWHAH	ZFP36	YWHAE							MRPL19
	PIK3R4		ZNF638			TIMP1	LSP1											MRPL35
	PKD1		ZNHIT3			TIMP2	LYST											MRPL38
	PKD1L1					TLL1	LZTS3											MRPL42
	PKD2					TLL2	MACF1											MRPL49
	PKD2L1					TMPRSS6	MAD1L1											MRPL51
	PKHD1					TNC	MAEA											MRPS14
	PKHD1L1					TNFRSF10A	MAGEE1											MRPS15
	PLK1					TNFRSF10B	MAP2K6											MRPS18A
	PLK4					TNFRSF10D	MAP3K12											MRPS18C
	PMFBP1					TNN	MAP7											MRPS2
	PNLIPRP1					TNR	MAP7D1											MRPS21
	PNMAL2					TNXB	MAP7D2											MRPS33
	POC1A					TPSAB1	MAP7D3											MRPS5
	POC1B					TRAPPC4	MAPK1											MRTO4
	POLN					TREM1	MAPK3											MSANTD3
	PPEF2					TSPAN7	MAPK6											MTCH1
	PPP1CA					TTR	MAPRE2											MTDH
	PPP1R12A					UBA52	MAPT											MTERFD1
	PPP1R9A					UBB	MARCKS											MTIF3
	PRKAR2B					UBC	MARK1											MTRR
	PRKCA					UBE2M	MARK2											MTX2
	PRKCZ					UCHL5	MARK4											MVD
	PROM1					USP15	MARVELD1											MYBBP1A
	PROM2					VCAM1	MAST1											MZF1
	PRPH					VCAN	MAST2											MZT2A
	PSEN1					VPREB1	MCF2											NAA10
	PSEN2					VPREB3	MCM2											NAA15
	PTCH1					VTN	MDN1											NACC2
	PTGS1					XPO1	MED28											NANS
	PTPDC1					YES1	MFN2											NARF
	PTPN23					ZFYVE9	MID1IP1											NBN
	PTPRK						MISP											NCKIPSD
	RAB10						MLPH											NDEL1
	RAB11A						MMP14											NDST1
	RAB11FIP3						MOBP											NDUFA11
	RAB17						MPP1											NDUFA12
	RAB1A						MPP2											NDUFA9
	RAB23						MPRIP											NDUFB10
	RAB27A						MPZL2											NDUFB3
	RAB3IP						MRPS23											NDUFC2-KCTD14
	RAB8A						MSN											NDUFS5
	RAB8B						MSRA											NELFCD
	RABEP1						MTSS1											NENF
	RABGAP1						MTSS1L											NF2
	RABL2A						MTUS1											NFE2L2
	RABL2B						MVP											NFKBIB
	RABL5						MYADM											NFX1
	RAE1						MYH14											NGRN
	RAN						MYH9											NINJ1
	RANBP1						MYL2											NIPA2
	RANBP10						MYLIP											NIT1
	RANBP3						MYLK3											NOL10
	RAPGEF4						MYO1A											NOL8
	RCSD1						MYO1B											NOP58
	RER1						MYO1E											NPC1
	RFX3						MYO5A											NSFL1C
	RFX4						MYO9B											NSMCE1
	RGS9BP						MYOT											NSMCE2
	RHO						MYOZ1											NSUN6
	RILPL1						MYOZ2											NTAN1
	RILPL2						MYOZ3											NUDCD1
	RNF38						MYZAP											NUDT3
	ROPN1L						NCOA5											NUP107
	RP1						NDEL1											NUP133
	RP1L1						NDOR1											NUPL2
	RP2						NDRG1											NUTF2
	RPGR						NDRG2											OBFC1
	RPGRIP1						NEB											OCEL1
	RPGRIP1L						NES											ODC1
	RPL10						NEXN											OGFR
	RPL10L						NF2											OGT
	RPL11						NGEF											OPA1
	RPL13						NME9											OPA3
	RPL13A						NOD2											ORMDL1
	RPL14						NOL9											ORMDL3
	RPL18A						NOS1											OSBP
	RPL19						NOS2											OSBPL2
	RPL21						NOS3											OSTM1
	RPL23A						NOSTRIN											OTUB1
	RPL24						NOTCH3											OXNAD1
	RPL27						NPFFR2											PACSIN2
	RPL28						NPM3											PAK1IP1
	RPL3						NR1I2											PAK2
	RPL30						NR1I3											PANK4
	RPL35						NRP1											PARK7
	RPL4						NRSN1											PARL
	RPL6						NSFL1C											PARP1
	RPL7						NSMF											PBX2
	RPL7A						NUAK1											PCID2
	RPL8						NUDCD2											PDHB
	RPL9						OPHN1											PDP2
	RPS23						ORAI2											PEBP1
	RPS6						OSBPL10											PEF1
	RSG1						OTX2											PET117
	RSPH1						P2RX7											PEX16
	RSPH10B						PACSIN2											PFDN4
	RSPH3						PALLD											PGAM5
	RSPH4A						PANX1											PHB2
	RSPH9						PARVA											PHC2
	RTTN						PARVB											PHF5A
	RUVBL2						PARVG											PHPT1
	SAC3D1						PAWR											PI4K2A
	SASS6						PCDH9											PI4KB
	SCLT1						PCIF1											PICALM
	SDCCAG8						PCLO											PICK1
	SEH1L						PDLIM1											PIGP
	SEPT12						PDLIM2											PIGT
	SEPT2						PDLIM3											PIGU
	SEPT6						PDLIM4											PIH1D1
	SEPT7						PDLIM5											PINK1
	SFI1						PDLIM7											PITHD1
	SGK196						PDXP											PITRM1
	SGOL1						PEAK1											PLEKHJ1
	SGSM3						PFN1											PMF1
	SHANK2						PFN2											PNKD
	SHH						PFN3											PNKP
	SLC16A1						PFN4											PNPLA6
	SLC26A3						PGM1											PNPT1
	SLC26A6						PGM5											PNRC2
	SLC47A2						PHLDB2											POFUT1
	SLC9A3R1						PICK1											POLD2
	SLIRP						PINK1											POLH
	SMO						PJA2											POLM
	SNAP25						PKN2											POLR2A
	SNX10						PKNOX2											POLR2D
	SNX15						PKP4											POLR2H
	SORD						PLEC											POLR3E
	SPA17						PLEK2											POLR3GL
	SPAG1						PLEKHH1											POM121C
	SPAG16						PLEKHH2											POMP
	SPAG17						PLEKHH3											POMT1
	SPAG6						PLS1											POP4
	SPATA18						PLS3											POP7
	SPATA7						PMS2											PPA2
	SPEF1						PNP											PPAN
	SPEF2						POF1B											PPARA
	SPICE1						POLR2C											PPIG
	SPTBN5						POU6F1											PPIH
	SSNA1						PPL											PPIL4
	SSTR3						PPP1R18											PPM1A
	SSX2IP						PPP1R42											PPP1CC
	STARD10						PPP2CA											PPP1R7
	STIL						PPP2R1A											PPP2R3C
	STK36						PPP2R2B											PPP2R5C
	STK38L						PRC1											PPP4C
	STOML3						PREPL											PRCC
	STRC						PREX1											PRDX2
	STX3						PRKCE											PRDX6
	SUFU						PRKCI											PREP
	SUN1						PRSS41											PRKRIP1
	SYNE2						PSMD10											PRPF3
	TBC1D1						PSRC1											PRPF8
	TBC1D10A						PSTPIP1											PRR14
	TBC1D10B						PSTPIP2											PRRC2B
	TBC1D10C						PTBP2											PRUNE
	TBC1D14						PTK2											PSKH1
	TBC1D15						PTK2B											PSMA3
	TBC1D16						PTPN13											PSMA4
	TBC1D17						PTPN14											PSMB5
	TBC1D19						PTPN21											PSMD11
	TBC1D2						PTPN3											PSMD12
	TBC1D20						PTPN4											PSMD2
	TBC1D22A						PTPN7											PSMD5
	TBC1D22B						PTPRO											PSMD9
	TBC1D24						RAB22A											PSME3
	TBC1D2B						RAB28											PSPC1
	TBC1D30						RAB5A											PTDSS1
	TBC1D32						RAC1											PTOV1
	TBC1D5						RAC2											PTPMT1
	TBC1D7						RAC3											PTRHD1
	TBC1D9B						RAI14											PUM1
	TBCC						RAPGEF3											PUS7
	TCTN1						RAPH1											PWWP2A
	TCTN2						RARA											QRSL1
	TCTN3						RASGRF1											R3HCC1
	TDRD1						RASSF1											RAB21
	TDRD5						RBM39											RAB2B
	TEKT1						RDX											RAB4A
	TEKT2						RELL1											RAB5A
	TEKT3						RHOA											RAB5B
	TEKT4						RHOF											RAB5C
	TEKT5						RHOQ											RAB9A
	TMEM138						RIMBP3											RAD1
	TMEM17						RIMBP3B											RAD17
	TMEM216						RIMBP3C											RANGAP1
	TMEM231						RIN1											RAP1A
	TMEM237						RINL											RARS
	TMEM67						RIPK2											RBBP7
	TNPO1						RND1											RBM12
	TOPORS						RNF128											RBM12B
	TPPP2						ROCK1											RBM14
	TRAF3IP1						RUFY3											RBM14-RBM4
	TRAPPC10						RUSC1											RBM15B
	TRAPPC3						S100A12											RBM18
	TRAPPC9						S100A8											RBM23
	TRIM32						S100A9											RBM28
	TRIM37						SAP30BP											RBM8A
	TRIP11						SCNN1D											RFK
	TROVE2						SDCBP											RFNG
	TRPV4						SDF4											RFWD2
	TSC1						SELE											RHBDD3
	TSGA10						SEPT10											RHOT1
	TSKU						SEPT14											RIN2
	TTBK2						SEPT4											RIOK1
	TTC12						SEPT5											RIOK2
	TTC18						SEPT8											RIOK3
	TTC21B						SEPT9											RMDN1
	TTC26						SETX											RNASEH1
	TTC29						SGCA											RNASEH2C
	TTC30A						SGCB											RNASEK
	TTC30B						SGCD											RNF11
	TTC8						SGCE											RNF121
	TTK						SGCG											RNF126
	TTLL1						SGCZ											RNF14
	TTLL10						SH3KBP1											RNF181
	TTLL11						SHMT2											RNF187
	TTLL3						SHROOM2											RNF25
	TTLL4						SHROOM3											RNF4
	TTLL5						SHROOM4											RNH1
	TTLL6						SIGMAR1											RPA3
	TTLL7						SIPA1L1											RPAIN
	TTLL9						SIRT2											RPF1
	TUBA1A						SKA1											RPL26L1
	TUBA1C						SLAIN1											RPL31
	TUBA4A						SLAIN2											RPN1
	TUBB2A						SLC1A6											RPP30
	TUBB2B						SLC23A1											RPP38
	TUBB3						SLC2A1											RPS5
	TUBE1						SLC30A9											RQCD1
	TUBG2						SLC4A1											RRN3
	TUBGCP2						SLC7A11											RRNAD1
	TUBGCP3						SMAD7											RRP36
	TUBGCP4						SMARCA2											RRS1
	TUBGCP5						SMG7											RSC1A1
	TUBGCP6						SMTN											RSPRY1
	TULP1						SNCA											RTFDC1
	TULP3						SNTA1											RTN4
	UBE2B						SNTB1											RUFY1
	UCP3						SNTB2											RXRB
	ULK4						SNTG1											SAMD1
	UNC119						SNTG2											SCAF11
	UNC119B						SNX5											SCAF4
	USH1C						SORBS2											SCAND1
	USH1G						SORBS3											SCOC
	USH2A						SPAG4											SCP2
	USP33						SPAST											SCRN3
	USP6NL						SPECC1L											SCYL1
	UXT						SPIRE1											SCYL2
	VANGL2						SPIRE2											SCYL3
	VDAC3						SPRY2											SDAD1
	VHL						SPTA1											SDHA
	VHLL						SPTAN1											SEC11A
	VKORC1L1						SPTB											SEC22C
	WDPCP						SPTBN1											SEC31A
	WDR1						SPTBN2											SENP6
	WDR11						SPTBN4											SERBP1
	WDR16						SRA1											SERINC3
	WDR19						SRC											SETD2
	WDR35						SRCIN1											SETD3
	WDR60						SSH1											SETD5
	WDR78						SSH2											SETD6
	WTIP						SSH3											SF3A1
	WWTR1						SSPN											SF3A3
	XPNPEP3						STK17B											SF3B2
	XRCC2						STK39											SF3B5
	XRCC3						STMN2											SGMS1
	ZMYND10						STMN3											SIGMAR1
	ZNF143						STMN4											SIKE1
	ZNF423						STOM											SIRT2
							STOML2											SIRT3
							STRBP											SIRT6
							STXBP1											SKIL
							SUN2											SKIV2L
							SUN3											SLC15A4
							SVIL											SLC20A1
							SWAP70											SLC25A11
							SYCE1L											SLC25A28
							SYMPK											SLC25A3
							SYNE1											SLC25A38
							SYNE3											SLC25A44
							SYNE4											SLC25A46
							SYNJ2											SLC25A5
							SYNPO											SLC30A5
							SYNPO2											SLC35B1
							SYNPO2L											SLC35C2
							TACC1											SLC35E1
							TACC2											SLC35F5
							TACC3											SMARCA4
							TAF1A											SMC1A
							TAF5											SMG5
							TAOK2											SMIM11
							TARS											SMIM12
							TAX1BP3											SNAP23
							TBC1D21											SNRPC
							TBCA											SNW1
							TBCB											SNX12
							TBCEL											SNX4
							TCHH											SNX9
							TEC											SPAG7
							TEK											SPATA5L1
							TENM1											SPG11
							TENM2											SPG21
							TEX35											SPRYD7
							TGFB1I1											SPSB3
							THAP6											SPTSSA
							THY1											SRPRB
							TIAM2											SRSF10
							TIMP2											SRSF3
							TLN1											SRSF4
							TLN2											SS18L2
							TMEM63B											ST7
							TMOD1											STARD3
							TMOD2											STARD7
							TMSB10											STAU1
							TMSB15A											STAU2
							TMSB15B											STIM1
							TMSB4X											STOM
							TMSB4Y											STRN3
							TNIK											STT3B
							TNKS1BP1											STXBP3
							TNS1											SUMO3
							TNS4											SUN2
							TOPBP1											SUPT7L
							TOR1A											SURF6
							TPM1											SYAP1
							TPM2											SYMPK
							TPM3											SYNJ2BP-COX16
							TPM4											SZRD1
							TPX2											TAF10
							TRADD											TAF13
							TRAF4											TALDO1
							TRIB2											TAOK2
							TRIM36											TARDBP
							TRIM46											TAX1BP1
							TRIM67											TCEANC2
							TRIM9											TCEB2
							TRIOBP											TCF20
							TRIP10											TDRD3
							TRIP6											TEFM
							TRMT10A											TELO2
							TRPC4											TERF2
							TRPC5											TFB1M
							TSHZ3											THRAP3
							TTC17											TIAL1
							TTC25											TICAM1
							TUBA1B											TIGD6
							TUBA3C											TIMM17A
							TUBA3E											TIMM21
							TUBA8											TIMM50
							TUBB											TIMM9
							TUBB1											TM2D1
							TUBB4A											TM9SF2
							TUBB4B											TMBIM6
							TUBB6											TMCC1
							TUBB8											TMED7
							TWF1											TMED9
							TWF2											TMEM106B
							TYK2											TMEM131
							UACA											TMEM147
							UBXN11											TMEM161A
							ULBP1											TMEM168
							USP9X											TMEM177
							UTRN											TMEM18
							VAPA											TMEM186
							VASP											TMEM199
							VCL											TMEM214
							VILL											TMEM223
							VIM											TMEM230
							VPS18											TMEM242
							VPS41											TMEM256
							WAS											TMEM39A
							WASF1											TMEM41A
							WASF2											TMEM41B
							WASF3											TMEM5
							WASL											TMEM55B
							WIPF1											TMEM63B
							WIPF2											TMEM69
							WIPI1											TMEM9
							YES1											TMPO
							ZBTB18											TMX1
							ZBTB49											TMX2
							ZC3H12A											TOMM7
							ZNF131											TPD52L2
							ZNF174											TPI1
							ZNF175											TPST2
							ZNF185											TRAF7
							ZNF268											TRAP1
							ZNF397											TRAPPC1
							ZNF415											TRAPPC11
							ZNF74											TRAPPC4
							ZNF804A											TRIM26
																		TRIM39-RPP21
																		TRIM41
																		TRIM56
																		TRIP4
																		TRNT1
																		TSG101
																		TSNAX
																		TSR3
																		TSSC4
																		TTC17
																		TTC33
																		TTI2
																		TUBD1
																		TUFM
																		TUSC2
																		TXNDC17
																		TXNL1
																		TYW1
																		U2AF1
																		U2AF1L4
																		UBA52
																		UBAP2L
																		UBE2E3
																		UBE2G2
																		UBE2L3
																		UBQLN1
																		UBR2
																		UCHL3
																		UCK1
																		UEVLD
																		UFL1
																		UFSP2
																		UPF1
																		UPF3B
																		UPRT
																		UQCR10
																		URM1
																		UROS
																		USF2
																		USP10
																		USP27X
																		USP8
																		UTP14A
																		UTP3
																		VCP
																		VMA21
																		VPS18
																		VPS25
																		VPS26A
																		VPS28
																		VPS33A
																		VPS36
																		VPS4A
																		VPS51
																		VRK2
																		WARS2
																		WBP2
																		WDR12
																		WDR13
																		WDR18
																		WDR26
																		WDR3
																		WDR44
																		WDR45
																		WDR45B
																		WDR81
																		WDR83OS
																		WRNIP1
																		WWP2
																		XPC
																		XPNPEP1
																		XRCC6
																		YIPF1
																		YIPF6
																		YPEL2
																		YRDC
																		YTHDF1
																		YWHAB
																		YY1AP1
																		ZADH2
																		ZBED4
																		ZBTB14
																		ZBTB17
																		ZBTB45
																		ZBTB8OS
																		ZC3H11A
																		ZC3H7A
																		ZCCHC10
																		ZCCHC11
																		ZDHHC2
																		ZDHHC4
																		ZDHHC5
																		ZFR
																		ZFYVE1
																		ZFYVE19
																		ZFYVE27
																		ZGPAT
																		ZHX1
																		ZHX2
																		ZHX3
																		ZKSCAN1
																		ZMAT3
																		ZMPSTE24
																		ZNF131
																		ZNF174
																		ZNF259
																		ZNF280D
																		ZNF322
																		ZNF330
																		ZNF33A
																		ZNF37A
																		ZNF398
																		ZNF41
																		ZNF419
																		ZNF438
																		ZNF446
																		ZNF506
																		ZNF513
																		ZNF574
																		ZNF620
																		ZNF622
																		ZNF623
																		ZNF639
																		ZNF691
																		ZNF7
																		ZNF76
																		ZNF787
																		ZNF805
																		ZNF814
																		ZNF865
																		ZSCAN21
																		ZSWIM7
(**Chromatin genes classified as transcription factors are listed in red; *smaller lists of housekeeping genes were generated by random sampling from this list)
