# Supplementary material for: De novo and recessive forms of congenital heart disease have distinct genetic and phenotypic landscapes
Source: Nat Commun. 2019 Oct 17;10:4722. doi: 10.1038/s41467-019-12582-y (PMC6797711; doi:10.1038/s41467-019-12582-y)
Supplement: Supplementary file 3 — Supplementary Dataset 2 [file 41467_2019_12582_MOESM3_ESM.xlsx]

## Sheet: SuppData2.Damaged_genes
Supplementary Data 2. Damaged SysCilia, Cilia, and FoxJ1-responsive genes in PCGC probands (VAAST p-value ≤ 0.005)
BlindedID	Label	Gene	NG_paper_recessive	VAAST_p-value	CLRT	PHEVOR_score	PHEVOR_prior	Inheritance	Allele1	HGVSc1	HGVSp1	rsid1	SIFT1	Polyphen1	Revel1	Variant1_type	VEP_Impact1	ClinSig1	Allele2	HGVSc2	HGVSp2	rsid2	SIFT2	Polyphen2	Revel2	Variant2_type	VEP Impact2	ClinSig2	homozygotes_allele1_obs.	homozygotes_allele2_obs.	VEP90|gnomAD_MaxAF1	VEP90|gnomAD_Max_AF2	Expected_genotype_freq	Gene_list	Mips de novo (VAAST or NG_table_S9; **VAAST only, *NG_S9_only)
1-00009	CTD	PCM1		0.003195	29.7173	3.12934	0.81193	compound_het	8:17794733	ENST00000517730.1:c.187G>A	ENSP00000428131.1:p.Asp63Asn	rs34804690	deleterious(0.01)	benign(0.205)	0.351	missense_variant	MODERATE	na	8:17815131	ENST00000517730.1:c.2009_2011del	ENSP00000428131.1:p.Glu670del	na	na	na	inframe_del	inframe_deletion	MODERATE	na	0	na	0.01042	na	1.042e-07	Cilia, SysCilia
1-00034	CTD	TTLL5		0.000399	34.035	3.48292	0.54824	compound_het	14:76156594	ENST00000298832.9:c.431C>T	ENSP00000298832.9:p.Thr144Ile	rs200596181	tolerated(0.08)	benign(0.143)	0.103	missense_variant	MODERATE	na	14:76241840	ENST00000298832.9:c.2150G>A	ENSP00000298832.9:p.Arg717His	rs201405297	deleterious(0.04)	benign(0.018)	0.276	missense_variant	MODERATE	na	0	0	0.0004075	0.001278	5.20785e-07	Cilia
1-00090	LVO	AHI1		0.000399	35.9326	4.93917	0.971988	compound_het	6:135732649	ENST00000265602.6:c.2798A>G	ENSP00000265602.6:p.Tyr933Cys	rs41288013	tolerated(0.15)	probably_damaging(0.996)	0.164	missense_variant	MODERATE	na	6:135787039	ENST00000265602.6:c.662C>G	ENSP00000265602.6:p.Ser221Ter	rs863225138	na	na	stop_gain	stop_gained	HIGH	pathogenic	4	0	0.006447	0.000009402	6.06147e-08	Cilia, SysCilia
1-00148	LVO	DNAH6		0.000399	36.0889	2.95359	0.264006	compound_het	2:84846996	ENST00000237449.6:c.3760A>G	ENSP00000237449.6:p.Ile1254Val	na	deleterious(0.04)	possibly_damaging(0.773)	0.276	missense_variant	MODERATE	na	2:84896511	ENST00000237449.6:c.6184del	ENSP00000237449.6:p.Asp2062MetfsTer20	na	na	na	frame_shift	frameshift_variant	HIGH	na	0	na	na	na	2.407e-08	Cilia, SysCilia
1-00198	CTD	GSN		0.000399	29.7436	4.85543	0.966232	compound_het	9:124091256	ENST00000373807.1:c.1196G>T	ENSP00000362913.1:p.Arg399Leu	rs9696578	deleterious(0.01)	probably_damaging(0.99)	0.475	missense_variant	MODERATE	na	9:124076251	ENST00000373807.1:c.49G>A	ENSP00000362913.1:p.Asp17Asn	na	deleterious(0.02)	benign(0.011)	0.207	missense_variant	MODERATE	na	0	na	0.0129	na	1.29e-07	Cilia
1-00224	OTH	APOB		0.004393	28.6029	3.5945	0.945489	compound_het	2:21227459	ENST00000233242.1:c.11877A>C	ENSP00000233242.1:p.Glu3959Asp	na	na	benign(0.038)	0.03	missense_variant	MODERATE	na	2:21232491	ENST00000233242.1:c.7249A>C	ENSP00000233242.1:p.Asn2417His	rs776807669	na	benign(0.379)	0.187	missense_variant	MODERATE	na	na	0	8.954e-05	0.00008954	8.01741e-09	FoxJ1
1-00235	CTD	DNAH1		0.000399	33.1362	3.07594	0.322229	compound_het	3:52412794	ENST00000420323.2:c.7375G>A	ENSP00000401514.2:p.Glu2459Lys	rs201064587	na	benign(0.009)	0.025	missense_variant&splice_region_variant	MODERATE	na	3:52423580	ENST00000420323.2:c.9599C>T	ENSP00000401514.2:p.Pro3200Leu	na	na	possibly_damaging(0.864)	0.318	missense_variant	MODERATE	na	4	0	0.01041	6.67e-05	6.94347e-07	Cilia, SysCilia
1-00305	CTD	DNAH2		0.000399	39.0846	2.9181	0.248435	compound_het	17:7667442	ENST00000389173.2:c.3187C>T	ENSP00000373825.2:p.Arg1063Cys	rs149819152	deleterious(0.03)	possibly_damaging(0.462)	0.15	missense_variant	MODERATE	na	17:7661817	ENST00000389173.2:c.2058del	ENSP00000373825.2:p.Ile686MetfsTer34	rs760765809	na	na	frame_shift	frameshift_variant	HIGH	na	1	0	0.008428	0.003752	3.16219e-05	Cilia, SysCilia
1-00323	HTX	DNAH1		0.000799	31.0383	2.97375	0.429465	compound_het	3:52378603	ENST00000420323.2:c.1384C>T	ENSP00000401514.2:p.Pro462Ser	rs201341419	na	benign(0.157)	0.235	missense_variant	MODERATE	na	3:52387162	ENST00000420323.2:c.3071T>G	ENSP00000401514.2:p.Leu1024Arg	rs61731651	na	benign(0.007)	0.145	missense_variant	MODERATE	na	0	0	0.005492	0.0003925	2.15561e-06	Cilia, SysCilia
1-00336	CTD	PKD1		0.003195	30.1823	4.17547	0.979596	compound_het	16:2168022	ENST00000262304.4:c.971G>T	ENSP00000262304.4:p.Arg324Leu	rs199476099	deleterious(0.04)	possibly_damaging(0.483)	0.358	missense_variant	MODERATE	pathogenic	16:2156647	ENST00000262304.4:c.7241C>T	ENSP00000262304.4:p.Thr2414Met	rs201267349	deleterious(0.02)	probably_damaging(0.996)	0.505	missense_variant	MODERATE	na	0	0	0.005954	0.0008869	5.2806e-06	Cilia, SysCilia
1-00343	CTD	PDE6B		0.003994	28.1699	3.57138	0.937288	compound_het	4:629702	ENST00000255622.6:c.655T>C	ENSP00000255622.6:p.Tyr219His	rs62295357	tolerated(0.54)	benign(0.018)	0.359	missense_variant	MODERATE	uncertain_significance&benign&likely_benign	4:619707	ENST00000255622.6:c.292C>T	ENSP00000255622.6:p.Arg98Cys	rs374578601	deleterious(0)	probably_damaging(1)	0.697	missense_variant	MODERATE	na	5	0	0.008	0.0003784	3.0272e-06	Cilia
1-00381	LVO	PCM1		0.000399	34.1909	4.13285	0.844234	compound_het	8:17804719	ENST00000325083.8:c.808A>G	ENSP00000327077.8:p.Met270Val	rs201598166	tolerated(1)	benign(0.003)	0.073	missense_variant	MODERATE	na	8:17822091	ENST00000325083.8:c.2669G>C	ENSP00000327077.8:p.Trp890Ser	rs959167908	deleterious(0)	probably_damaging(1)	0.574	missense_variant	MODERATE	na	2	na	0.004635	na	4.635e-08	Cilia, SysCilia
1-00400	CTD	USH2A		0.001997	30.1735	3.88844	0.939309	compound_het	1:216595619	ENST00000366942.3:c.60G>T	ENSP00000355909.3:p.Leu20Phe	rs767611127	tolerated(0.14)	benign(0.027)	0.063	missense_variant	MODERATE	na	1:216370040	ENST00000366942.3:c.4106C>T	ENSP00000355909.3:p.Ser1369Leu	rs201709513	tolerated(0.11)	benign(0.022)	0.231	missense_variant	MODERATE	uncertain_significance	0	0	0.0003882	0.0008147	3.16267e-07	Cilia, SysCilia
1-00455	HTX	ECT2L		0.000799	32.7526	1.19968	0.0125056	compound_het	6:139165663	ENST00000367682.2:c.710A>C	ENSP00000356655.2:p.His237Pro	rs762368842	tolerated(0.32)	benign(0)	0.06	missense_variant	MODERATE	na	6:139159511	ENST00000367682.2:c.202G>A	ENSP00000356655.2:p.Glu68Lys	rs756799483	deleterious(0.02)	benign(0.193)	0.106	missense_variant	MODERATE	na	0	0	0.00005373	0.00001833	9.84871e-10	FoxJ1	NAA15
1-00517	CTD	PKHD1L1		0.000399	36.6125	2.81858	0.208149	compound_het	8:110502190	ENST00000378402.5:c.9890G>C	ENSP00000367655.5:p.Arg3297Thr	rs201340021	deleterious(0.01)	benign(0.288)	0.563	missense_variant	MODERATE	na	8:110477066	ENST00000378402.5:c.8005C>T	ENSP00000367655.5:p.Gln2669Ter	rs72687034	na	na	stop_gain	stop_gained	HIGH	na	0	0	0.0001542	0.004	6.168e-07	Cilia
1-00532	HTX	SLC26A6		0.000399	30.5897	4.11915	0.840043	compound_het	3:48671025	ENST00000307364.6:c.67G>C	ENSP00000307089.6:p.Asp23His	rs193176261	deleterious(0.01)	possibly_damaging(0.471)	0.282	missense_variant&NMD_transcript_variant	MODERATE	na	3:48670962	ENST00000307364.6:c.127_129del	ENSP00000307089.6:p.Glu43del	rs777600725	na	na	inframe_del	inframe_deletion&NMD_transcript_variant	MODERATE	na	0	2	0.02936	0.02682	0.000787435	Cilia
1-00612	LVO	IFT140	Yes	0.000399	43.9101	3.80936	0.720152	compound_het	16:1608032	ENST00000426508.2:c.2303G>A	ENSP00000406012.2:p.Cys768Tyr	rs145283562	deleterious(0)	probably_damaging(0.962)	0.643	missense_variant	MODERATE	na	16:1630771	ENST00000426508.2:c.1513C>T	ENSP00000406012.2:p.Arg505Ter	na	na	na	stop_gain	stop_gained	HIGH	na	0	0	0.0001163	0.000148934	1.7321e-08	Cilia, SysCilia
1-00620	CTD	DNAH7		0.002796	34.0007	2.26612	0.341004	compound_het	2:196746520	ENST00000312428.6:c.5960C>T	ENSP00000311273.6:p.Thr1987Met	rs200770753	tolerated(0.11)	benign(0.097)	0.037	missense_variant&splice_region_variant	MODERATE	na	2:196801362	ENST00000312428.6:c.3233A>T	ENSP00000311273.6:p.Glu1078Val	rs201273652	deleterious(0)	probably_damaging(1)	0.715	missense_variant	MODERATE	na	0	1	0.001102	0.003797	4.18429e-06	Cilia, FoxJ1
1-00620	CTD	GALNT11		0.000399	31.9723	3.80276	0.71708	compound_het	7:151815793	ENST00000320311.2:c.1483G>C	ENSP00000315835.2:p.Val495Leu	rs150472136	tolerated(0.27)	benign(0.079)	0.18	missense_variant	MODERATE	na	7:151814309	ENST00000320311.2:c.1301A>C	ENSP00000315835.2:p.Glu434Ala	rs200391608	tolerated(0.8)	benign(0)	0.053	missense_variant	MODERATE	na	0	0	0.002866	0.003452	9.89343e-06	Cilia
1-00669	CTD	DNAH1		0.000399	35.0952	3.07594	0.322229	compound_het	3:52431885	ENST00000420323.2:c.11950C>T	ENSP00000401514.2:p.Arg3984Trp	rs750536856	na	probably_damaging(0.993)	0.154	missense_variant	MODERATE	na	3:52403949	ENST00000420323.2:c.6052T>G	ENSP00000401514.2:p.Phe2018Val	rs377384146	na	possibly_damaging(0.564)	0.804	missense_variant	MODERATE	na	0	0	0.00002826	0.0001186	3.35164e-09	Cilia, SysCilia
1-00730	CTD	ANO2		0.004393	31.2293	2.28086	0.457236	compound_het	12:5860057	ENST00000327087.8:c.1123A>T	ENSP00000314048.8:p.Ile375Phe	rs71579301	deleterious(0)	possibly_damaging(0.516)	0.243	missense_variant	MODERATE	na	12:5853389	ENST00000327087.8:c.1273G>A	ENSP00000314048.8:p.Ala425Thr	rs375251732	deleterious(0.02)	probably_damaging(0.997)	0.488	missense_variant	MODERATE	na	1	0	0.001	0.0002364	2.364e-07	Cilia
1-00738	CTD	DNAH3		0.000399	39.0584	2.67438	0.15867	compound_het	16:20990671	ENST00000261383.3:c.8057T>G	ENSP00000261383.3:p.Leu2686Arg	rs139609202	deleterious(0)	probably_damaging(1)	0.824	missense_variant	MODERATE	na	16:20948031	ENST00000261383.3:c.11798del	ENSP00000261383.3:p.Pro3933HisfsTer3	na	na	na	frame_shift	frameshift_variant	HIGH	na	3	na	0.003	na	3e-08	Cilia
1-00843	CTD	PKD1		0.000399	32.3508	5.08018	0.979596	compound_het	16:2155870	ENST00000262304.4:c.7859A>G	ENSP00000262304.4:p.Asn2620Ser	rs750452782	deleterious(0)	probably_damaging(0.95)	0.711	missense_variant	MODERATE	na	16:2158959	ENST00000262304.4:c.6209C>G	ENSP00000262304.4:p.Pro2070Arg	rs754944119	tolerated(1)	benign(0.029)	0.049	missense_variant	MODERATE	na	0	0	0.0002445	0.0002712	6.63084e-08	Cilia, SysCilia	RIT1*
1-00949	CTD	DNAH5		0.000399	40.4746	4.98472	0.974707	compound_het	5:13721138	ENST00000265104.4:c.12250C>T	ENSP00000265104.4:p.Arg4084Trp	rs752895938	deleterious(0)	probably_damaging(0.999)	0.324	missense_variant	MODERATE	na	5:13714567	ENST00000265104.4:c.13072C>T	ENSP00000265104.4:p.Arg4358Trp	rs753960777	deleterious(0)	probably_damaging(0.978)	0.306	missense_variant	MODERATE	uncertain_significance	0	0	0.0001824	0.0001823	3.32515e-08	Cilia, SysCilia
1-00995	CTD	DNAH2		0.001198	33.6065	2.44027	0.248435	compound_het	17:7671348	ENST00000389173.2:c.3806G>A	ENSP00000373825.2:p.Arg1269His	rs542784225	deleterious(0)	benign(0.035)	0.14	missense_variant	MODERATE	na	17:7646415	ENST00000389173.2:c.1859G>T	ENSP00000373825.2:p.Arg620Leu	na	tolerated(0.37)	benign(0.015)	0.121	missense_variant	MODERATE	na	0	0	0.001	na	1e-08	Cilia, SysCilia
1-01049	CTD	DYNC2H1		0.001597	30.7368	4.49318	0.980313	compound_het	11:103349922	ENST00000334267.7:c.2704G>C	ENSP00000334021.7:p.Gly902Arg	rs144717489	tolerated_low_confidence(0.05)	probably_damaging(0.988)	0.243	missense_variant	MODERATE	uncertain_significance&benign	11:102991693	ENST00000334267.7:c.1288C>T	ENSP00000334021.7:p.Arg430Cys	rs374073337	deleterious(0)	possibly_damaging(0.855)	0.534	missense_variant	MODERATE	uncertain_significance	42	0	0.03818	0.0003576	1.36532e-05	Cilia, SysCilia
1-01094	LVO	RP1		0.001198	29.9915	4.0848	0.935817	compound_het	8:55534705	ENST00000220676.1:c.644G>A	ENSP00000220676.1:p.Ser215Asn	rs759197247	tolerated(0.18)	benign(0.062)	0.285	missense_variant	MODERATE	na	8:55537578	ENST00000220676.1:c.1136G>T	ENSP00000220676.1:p.Gly379Val	rs573551979	deleterious(0)	benign(0.312)	0.056	missense_variant	MODERATE	na	0	0	0.00006266	0.0014	8.7724e-08	Cilia, SysCilia
1-01106	HTX	GPR98		0.000399	37.4505	3.96982	0.788298	compound_het	5:89943320	ENST00000405460.2:c.3028C>A	ENSP00000384582.2:p.Arg1010Ser	na	tolerated(0.4)	benign(0.087)	0.053	missense_variant	MODERATE	na	5:90151620	ENST00000405460.2:c.17657C>A	ENSP00000384582.2:p.Ala5886Asp	rs201254386	deleterious(0)	probably_damaging(0.974)	0.463	missense_variant	MODERATE	na	0	0	na	0.001934	1.934e-08	Cilia, SysCilia
1-01110	CTD	PTPDC1		0.000399	32.4892	2.90941	0.24472	compound_het	9:96860692	ENST00000288976.3:c.1838T>A	ENSP00000288976.3:p.Val613Asp	rs141848700	tolerated(0.14)	benign(0.202)	0.046	missense_variant	MODERATE	na	9:96857731	ENST00000288976.3:c.743G>C	ENSP00000288976.3:p.Arg248Pro	rs147113329	deleterious(0)	probably_damaging(1)	0.974	missense_variant	MODERATE	na	0	2	0.001362	0.001895	2.58099e-06	Cilia, SysCilia
1-01197	HTX	DNAH10		0.003195	31.1547	2.36036	0.423595	compound_het	12:124315142	ENST00000409039.3:c.4087G>A	ENSP00000386770.3:p.Glu1363Lys	rs185091217	tolerated(0.45)	benign(0.094)	0.205	missense_variant	MODERATE	na	12:124401100	ENST00000409039.3:c.10465G>A	ENSP00000386770.3:p.Asp3489Asn	COSM936654	deleterious(0)	probably_damaging(1)	0.526	missense_variant	MODERATE	na	2	na	0.005224	na	5.224e-08	Cilia, SysCilia
1-01242	HTX	MYO15A	Yes	0.000399	34.1574	3.5307	0.575321	compound_het	17:18039881	ENST00000205890.5:c.4660G>A	ENSP00000205890.5:p.Ala1554Thr	rs373444641	deleterious(0.02)	probably_damaging(0.999)	0.812	missense_variant	MODERATE	na	17:18058039	ENST00000205890.5:c.8194G>A	ENSP00000205890.5:p.Asp2732Asn	rs769504984	deleterious(0.02)	benign(0.081)	0.402	missense_variant	MODERATE	na	0	0	0.0001489	0.0002978	4.43424e-08	Cilia, SysCilia
1-01327	CTD	SPTBN5		0.000399	34.8399	3.79622	0.714016	compound_het	15:42166623	ENST00000320955.6:c.4556C>T	ENSP00000317790.6:p.Ser1519Leu	na	tolerated(0.05)	benign(0.105)	0.094	missense_variant	MODERATE	na	15:42178519	ENST00000320955.6:c.934G>A	ENSP00000317790.6:p.Glu312Lys	rs201989455	tolerated(0.07)	benign(0.178)	0.077	missense_variant	MODERATE	na	na	1	na	0.004985	4.985e-08	Cilia
1-01365	CTD	CNTLN		0.004792	31.4497	2.27035	0.472947	compound_het	9:17394994	ENST00000262360.5:c.2542C>T	ENSP00000262360.5:p.His848Tyr	rs144166918	deleterious(0.01)	probably_damaging(0.947)	0.097	missense_variant	MODERATE	na	9:17464556	ENST00000262360.5:c.3466C>T	ENSP00000262360.5:p.Arg1156Ter	rs199520810	na	na	stop_gain	stop_gained	HIGH	na	9	0	0.01974	0.001	1.974e-05	Cilia
1-01385	LVO	CEP290		0.001597	27.8814	4.4285	0.977223	compound_het	12:88519133	ENST00000547926.2:c.977G>A	ENSP00000448573.2:p.Arg326Gln	rs188164241	deleterious(0)	probably_damaging(0.952)	0.199	missense_variant&NMD_transcript_variant	MODERATE	likely_benign	12:88533296	ENST00000547926.2:c.124G>A	ENSP00000448573.2:p.Ala42Thr	rs373913704	deleterious(0.04)	probably_damaging(1)	0.295	missense_variant&NMD_transcript_variant	MODERATE	uncertain_significance	0	0	0.01507	0.002711	4.08548e-05	Cilia, SysCilia
1-01387	OTH	CEP135		0.000399	34.4935	3.09104	0.329873	compound_het	4:56831978	ENST00000257287.4:c.1004_1006del	ENSP00000257287.3:p.Glu335del	na	na	na	inframe_del	inframe_deletion	MODERATE	na	4:56846333	ENST00000257287.4:c.1498C>T	ENSP00000257287.3:p.Gln500Ter	na	na	na	stop_gain	stop_gained	HIGH	na	na	na	0.00753	na	7.53e-08	Cilia, SysCilia
1-01518	LVO	CDH23		0.002796	28.1048	2.75349	0.613816	compound_het	10:73571482	ENST00000398788.3:c.2571G>T	ENSP00000381768.3:p.Lys857Asn	rs368441850	deleterious(0.05)	benign(0.17)	0.121	missense_variant	MODERATE	uncertain_significance&likely_benign	10:73571727	ENST00000398788.3:c.2615T>C	ENSP00000381768.3:p.Ile872Thr	rs201359237	deleterious(0.03)	benign(0.01)	0.139	missense_variant	MODERATE	na	0	0	0.0008	0.002772	2.2176e-06	Cilia, SysCilia
1-01548	LVO	SYNE2		0.001597	30.6313	4.30895	0.97022	compound_het	14:64683064	ENST00000394768.2:c.8587C>T	ENSP00000378249.2:p.Pro2863Ser	rs200937358	tolerated(0.34)	benign(0.011)	0.068	missense_variant	MODERATE	uncertain_significance&likely_benign	14:64644197	ENST00000394768.2:c.6707T>G	ENSP00000378249.2:p.Ile2236Ser	rs759079137	deleterious(0.02)	benign(0.199)	0.196	missense_variant	MODERATE	na	1	0	0.002561	0.0002382	6.1003e-07	Cilia, SysCilia
1-01556	CTD	WDR11		0.000399	33.4722	4.71995	0.954433	compound_het	10:122663589	ENST00000263461.6:c.2962G>A	ENSP00000263461.5:p.Glu988Lys	rs74870997	deleterious(0.01)	probably_damaging(0.98)	0.657	missense_variant	MODERATE	na	10:122624663	ENST00000263461.6:c.818T>C	ENSP00000263461.5:p.Leu273Pro	rs767643761	deleterious(0)	probably_damaging(0.997)	0.928	missense_variant	MODERATE	na	1	0	0.00407	0.00002687	1.09361e-07	Cilia
1-01627	OTH	DYNC2H1		0.001997	34.9186	4.23916	0.971994	compound_het	11:103006475	ENST00000375735.2:c.2372C>A	ENSP00000364887.2:p.Pro791His	na	deleterious(0)	probably_damaging(0.984)	0.522	missense_variant	MODERATE	na	11:103040928	ENST00000375735.2:c.5060C>T	ENSP00000364887.2:p.Pro1687Leu	rs376385873	deleterious(0)	probably_damaging(1)	0.553	missense_variant	MODERATE	na	na	0	na	0.000122	1.22e-09	Cilia, SysCilia
1-01637	CTD	STRC		0.000399	42.7895	2.06656	0.0444589	compound_het	15:43900139	ENST00000450892.2:c.3716T>A	ENSP00000401513.2:p.Met1239Lys	rs148050849	tolerated(0.09)	benign(0.082)	0.36	missense_variant	MODERATE	na	15:43893732	ENST00000450892.2:c.4562_4563insA	ENSP00000401513.2:p.Phe1523IlefsTer4	na	na	na	frame_shift	frameshift_variant	HIGH	na	0	na	0.0001827	na	1.827e-09	Cilia	CLUH
1-01747	CTD	EPS15		0.001597	27.3501	3.35862	0.785072	compound_het	1:51873967	ENST00000396122.4:c.344C>T	ENSP00000379428.4:p.Ser115Leu	rs41292521	deleterious(0)	possibly_damaging(0.796)	0.119	missense_variant	MODERATE	na	1:51860112	ENST00000396122.4:c.1091C>T	ENSP00000379428.4:p.Thr364Met	rs145211070	tolerated(0.12)	benign(0.015)	0.042	missense_variant	MODERATE	na	37	0	0.02468	0.002787	6.87832e-05	Cilia
1-01788	LVO	LAMA5		0.000799	32.8426	4.03385	0.896315	compound_het	20:60895887	ENST00000252999.3:c.6556C>T	ENSP00000252999.3:p.Pro2186Ser	rs373009617	tolerated(0.24)	benign(0.007)	0.044	missense_variant	MODERATE	na	20:60901943	ENST00000252999.3:c.5192G>T	ENSP00000252999.3:p.Ser1731Ile	na	deleterious(0.01)	possibly_damaging(0.593)	0.123	missense_variant	MODERATE	na	0	0	0.0002335	na	2.335e-09	Cilia
1-01833	LVO	PPP1R9A		0.001198	30.8889	2.78601	0.422899	compound_het	7:94917894	ENST00000289495.5:c.3542G>A	ENSP00000289495.5:p.Arg1181Gln	rs149869201	deleterious(0.01)	probably_damaging(0.945)	0.175	missense_variant	MODERATE	na	7:94903407	ENST00000289495.5:c.3103C>T	ENSP00000289495.5:p.Arg1035Ter	rs574172572	na	na	stop_gain	stop_gained	HIGH	na	8	0	0.01173	0.0029	3.4017e-05	Cilia
1-01854	CTD	DNAH7		0.000399	31.0325	3.11273	0.341004	compound_het	2:196866433	ENST00000410072.1:c.1139T>G	ENSP00000386260.1:p.Met380Arg	rs144390858	deleterious(0)	probably_damaging(0.921)	0.323	missense_variant	MODERATE	likely_benign	2:196883957	ENST00000410072.1:c.806A>T	ENSP00000386260.1:p.Asp269Val	rs200888883	tolerated(0.23)	benign(0.08)	0.108	missense_variant	MODERATE	na	13	0	0.01415	0.0008	1.132e-05	Cilia, FoxJ1
1-01941	CTD	WDR35		0.000799	30.2698	4.65405	0.973012	compound_het	2:20130259	ENST00000416055.2:c.1471C>T	ENSP00000399159.2:p.Arg491Cys	rs56395266	deleterious(0.01)	possibly_damaging(0.736)	0.387	missense_variant	MODERATE	na	2:20130294	ENST00000416055.2:c.1436G>T	ENSP00000399159.2:p.Gly479Val	rs376284452	tolerated(0.14)	possibly_damaging(0.863)	0.587	missense_variant	MODERATE	uncertain_significance	0	0	0.01807	0.0001163	2.10154e-06	Cilia, SysCilia
1-01943	CTD	DNAH3		0.004393	33.5603	1.63086	0.15867	compound_het	16:20998662	ENST00000261383.3:c.6991A>G	ENSP00000261383.3:p.Thr2331Ala	rs757123697	tolerated(0.25)	benign(0.028)	0.112	missense_variant	MODERATE	na	16:21038392	ENST00000261383.3:c.5497G>A	ENSP00000261383.3:p.Glu1833Lys	rs375085631	deleterious(0)	probably_damaging(0.998)	0.969	missense_variant	MODERATE	na	0	0	8.953e-06	0.0002326	2.08247e-09	Cilia
1-01984	LVO	PMFBP1		0.002396	29.5037	0.266755	0.00441936	compound_het	16:72164240	ENST00000537392.1:c.1063C>G	ENSP00000439564.1:p.Leu355Val	rs144092086	deleterious(0)	probably_damaging(0.987)	0.147	missense_variant&NMD_transcript_variant	MODERATE	na	16:72174397	ENST00000537392.1:c.130C>T	ENSP00000439564.1:p.Arg44Ter	rs186231531	na	na	stop_gain	stop_gained&NMD_transcript_variant	HIGH	na	0	0	0.00593	0.0058	3.4394e-05	Cilia
1-01997	CTD	DNAH10		0.001997	32.5527	2.42242	0.346089	compound_het	12:124354917	ENST00000409039.3:c.7170A>C	ENSP00000386770.3:p.Gln2390His	rs189155927	tolerated(0.64)	benign(0)	0.025	missense_variant	MODERATE	na	12:124401079	ENST00000409039.3:c.10444C>T	ENSP00000386770.3:p.Arg3482Cys	rs376251839	deleterious(0)	possibly_damaging(0.773)	0.288	missense_variant	MODERATE	na	0	0	0.0001836	0.0001825	3.3507e-08	Cilia, SysCilia
1-02097	HTX	EPS15		0.001597	27.5048	3.33941	0.777515	compound_het	1:51873967	ENST00000396122.4:c.344C>T	ENSP00000379428.4:p.Ser115Leu	rs41292521	deleterious(0)	possibly_damaging(0.796)	0.119	missense_variant	MODERATE	na	1:51871587	ENST00000396122.4:c.698A>C	ENSP00000379428.4:p.Gln233Pro	rs140792382	deleterious(0.03)	possibly_damaging(0.697)	0.032	missense_variant	MODERATE	na	37	0	0.02468	0.008629	0.000212964	Cilia
1-02133	CTD	DNAH5		0.002796	31.6362	4.13811	0.974707	compound_het	5:13900321	ENST00000265104.4:c.2253C>A	ENSP00000265104.4:p.Asn751Lys	rs115004914	tolerated(1)	benign(0.001)	0.084	missense_variant	MODERATE	benign	5:13868030	ENST00000265104.4:c.3905del	ENSP00000265104.4:p.Leu1302ArgfsTer19	rs754698253	na	na	frame_shift	frameshift_variant	HIGH	na	42	0	0.03855	0.00004487	1.72974e-06	Cilia, SysCilia	ITSN2
1-02179	OTH	CDH23		0.001597	32.4653	3.05445	0.644536	compound_het	10:73485207	ENST00000224721.6:c.3524G>A	ENSP00000224721.6:p.Arg1175Gln	rs765527342	tolerated(0.39)	benign(0.001)	0.012	missense_variant	MODERATE	na	10:73572583	ENST00000224721.6:c.9584C>T	ENSP00000224721.6:p.Ala3195Val	rs111033536	deleterious_low_confidence(0)	probably_damaging(0.998)	0.836	missense_variant	MODERATE	uncertain_significance	na	0	0.00005799	0.0008147	4.72445e-08	Cilia, SysCilia
1-02183	LVO	WDR19		0.000399	32.7227	4.08903	0.8305	compound_het	4:39245952	ENST00000288634.7:c.2026A>C	ENSP00000288634.7:p.Lys676Gln	rs371545746	tolerated(0.48)	benign(0.003)	0.051	missense_variant	MODERATE	na	4:39216256	ENST00000288634.7:c.446T>C	ENSP00000288634.7:p.Met149Thr	rs781525188	tolerated(0.97)	benign(0.003)	0.352	missense_variant	MODERATE	na	0	0	0.0001211	0.00001839	2.22703e-09	Cilia, SysCilia
1-02189	LVO	PKHD1		0.000399	35.4109	4.60521	0.94146	compound_het	6:51524257	ENST00000371117.3:c.10667G>A	ENSP00000360158.3:p.Arg3556His	rs756591563	tolerated(0.71)	benign(0)	0.219	missense_variant	MODERATE	na	6:51897854	ENST00000371117.3:c.3338T>G	ENSP00000360158.3:p.Leu1113Arg	rs746070060	deleterious(0)	benign(0.437)	0.73	missense_variant	MODERATE	uncertain_significance	0	0	0.0001018	0.00000896	9.12128e-10	Cilia, SysCilia
1-02199	CTD	USH2A		0.001198	34.1392	4.11071	0.939309	compound_het	1:215933171	ENST00000307340.3:c.11062C>T	ENSP00000305941.3:p.Pro3688Ser	rs147214756	deleterious(0.04)	possibly_damaging(0.837)	0.284	missense_variant	MODERATE	na	1:216172284	ENST00000307340.3:c.6602A>T	ENSP00000305941.3:p.Gln2201Leu	rs143107117	tolerated(0.5)	benign(0)	0.048	missense_variant	MODERATE	uncertain_significance	0	0	0.0001163	0.000227	2.64001e-08	Cilia, SysCilia
1-02267	LVO	LAMA5		0.000799	32.9776	4.03385	0.896315	compound_het	20:60887308	ENST00000252999.3:c.9425C>T	ENSP00000252999.3:p.Pro3142Leu	rs766562831	deleterious(0.04)	benign(0.233)	0.116	missense_variant	MODERATE	na	20:60912983	ENST00000252999.3:c.1903G>A	ENSP00000252999.3:p.Asp635Asn	rs199759497	tolerated(0.06)	probably_damaging(0.999)	0.257	missense_variant	MODERATE	na	0	0	0.00006908	0.0003582	2.47445e-08	Cilia
1-02312	LVO	ANK3		0.001198	30.7867	3.86835	0.898559	compound_het	10:61829549	ENST00000280772.2:c.11090C>G	ENSP00000280772.1:p.Ser3697Cys	rs148109897	deleterious_low_confidence(0.03)	benign(0.237)	0.075	missense_variant	MODERATE	na	10:61835921	ENST00000280772.2:c.4718C>A	ENSP00000280772.1:p.Ser1573Tyr	na	deleterious_low_confidence(0)	possibly_damaging(0.87)	0.393	missense_variant	MODERATE	na	0	0	0.0014	na	1.4e-08	Cilia	POGZ
1-02315	HTX	DNAAF1	Yes	0.000399	45.7793	5.24544	0.985963	compound_het	16:84183875	ENST00000378553.5:c.285del	ENSP00000367815.5:p.Lys95AsnfsTer14	na	na	na	frame_shift	frameshift_variant	HIGH	na	16:84203915	ENST00000378553.5:c.1484del	ENSP00000367815.5:p.Pro495GlnfsTer40	na	na	na	frame_shift	frameshift_variant	HIGH	na	na	na	na	na	1e-10	Cilia, SysCilia, Foxj1
1-02342	CTD	TEKT1		0.000799	29.9901	2.44918	0.183638	compound_het	17:6718542	ENST00000338694.2:c.569C>T	ENSP00000341346.2:p.Ser190Leu	rs148656021	tolerated(0.2)	benign(0.009)	0.095	missense_variant	MODERATE	na	17:6733590	ENST00000338694.2:c.106C>T	ENSP00000341346.2:p.Arg36Cys	rs758439411	deleterious(0.03)	possibly_damaging(0.764)	0.231	missense_variant	MODERATE	na	11	0	0.01938	0.00005834	1.13063e-06	Cilia, FoxJ1
1-02344	HTX	CELSR3		0.001198	30.1952	2.95324	0.518535	compound_het	3:48691107	ENST00000164024.4:c.5393C>T	ENSP00000164024.4:p.Thr1798Met	rs199823601	tolerated(0.12)	benign(0.01)	0.165	missense_variant	MODERATE	na	3:48678823	ENST00000164024.4:c.8956_8958del	ENSP00000164024.4:p.Asn2986del	rs747024015	na	na	inframe_del	inframe_deletion	MODERATE	na	1	0	0.002957	0.001939	5.73362e-06	Cilia
1-02350	LVO	TTC21B		0.001597	30.9635	3.25535	0.742249	compound_het	2:166799770	ENST00000243344.7:c.511G>A	ENSP00000243344.7:p.Gly171Arg	rs199821354	deleterious(0)	benign(0.372)	0.291	missense_variant	MODERATE	na	2:166806198	ENST00000243344.7:c.58C>T	ENSP00000243344.7:p.His20Tyr	rs938432348	deleterious(0.04)	benign(0.242)	0.181	missense_variant	MODERATE	na	0	na	0.0061	na	6.1e-08	Cilia, SysCilia
1-02500	CTD	MYO15A		0.001198	28.7885	3.13257	0.619426	compound_het	17:18058538	ENST00000418233.3:c.131C>T	ENSP00000408800.3:p.Thr44Met	rs143826293	tolerated(0.06)	benign(0.029)	0.319	missense_variant&splice_region_variant	MODERATE	benign	17:18060278	ENST00000418233.3:c.404A>G	ENSP00000408800.3:p.Tyr135Cys	na	deleterious(0.03)	probably_damaging(0.98)	0.525	missense_variant	MODERATE	na	25	na	0.0418	na	4.18e-07	Cilia, SysCilia
1-02549	OTH	DNAH7		0.000399	41.1034	3.15199	0.361601	compound_het	2:196851841	ENST00000312428.6:c.1703G>A	ENSP00000311273.6:p.Cys568Tyr	rs188684073	tolerated(0.06)	benign(0.087)	0.132	missense_variant	MODERATE	na	2:196771409	ENST00000312428.6:c.4309C>T	ENSP00000311273.6:p.Arg1437Ter	rs201599303	na	na	stop_gain	stop_gained	HIGH	na	0	0	0.002944	0.0007308	2.15148e-06	Cilia, FoxJ1
1-02563	HTX	ANK3		0.000399	30.9812	4.17905	0.857717	compound_het	10:61830584	ENST00000280772.2:c.10055A>G	ENSP00000280772.1:p.Glu3352Gly	rs61845768	tolerated_low_confidence(0.09)	benign(0.007)	0.019	missense_variant	MODERATE	likely_benign	10:61994459	ENST00000280772.2:c.884A>T	ENSP00000280772.1:p.Asp295Val	rs752563117	deleterious(0)	probably_damaging(0.962)	0.607	missense_variant	MODERATE	na	4	0	0.01178	0.00002986	3.51751e-07	Cilia	NSD1
1-02596	HTX	IQCB1		0.000799	30.9435	4.16609	0.921393	compound_het	3:121491530	ENST00000310864.6:c.1441G>A	ENSP00000311505.6:p.Glu481Lys	rs140630401	deleterious(0)	probably_damaging(0.931)	0.556	missense_variant	MODERATE	uncertain_significance	3:121514386	ENST00000310864.6:c.904C>G	ENSP00000311505.6:p.Gln302Glu	rs756776335	deleterious(0)	probably_damaging(0.982)	0.871	missense_variant	MODERATE	na	0	0	0.001872	0.00002979	5.57669e-08	Cilia, SysCilia
1-02675	LVO	PTPDC1		0.000399	37.0027	2.98586	0.278692	compound_het	9:96859684	ENST00000288976.3:c.830C>T	ENSP00000288976.3:p.Pro277Leu	na	deleterious(0)	possibly_damaging(0.861)	0.481	missense_variant	MODERATE	na	9:96859815	ENST00000288976.3:c.961C>T	ENSP00000288976.3:p.Arg321Cys	rs376544074	deleterious(0)	probably_damaging(0.999)	0.475	missense_variant	MODERATE	na	0	0	na	0.0004638	4.638e-09	Cilia, SysCilia	TAB2**
1-02702	CTD	TUBGCP4		0.000399	27.1626	3.63593	0.633181	compound_het	15:43669249	ENST00000561691.1:c.124A>G	ENSP00000455474.1:p.Asn42Ser	rs188822226	tolerated(0.67)	benign(0.07)	0.1	missense_variant&NMD_transcript_variant	MODERATE	na	15:43675578	ENST00000561691.1:c.355A>C	ENSP00000455474.1:p.His119Pro	na	deleterious(0.04)	possibly_damaging(0.495)	0.237	missense_variant&NMD_transcript_variant	MODERATE	na	0	na	0.007624	na	7.624e-08	Cilia, SysCilia
1-02702	CTD	PARK2		0.000399	34.6575	4.61875	0.943155	compound_het	6:162475131	ENST00000366892.1:c.610A>T	ENSP00000355858.1:p.Thr204Ser	rs778993899	tolerated(0.19)	benign(0.035)	0.575	missense_variant	MODERATE	na	6:162475190	ENST00000366892.1:c.551A>T	ENSP00000355858.1:p.Asp184Val	rs142383136	deleterious(0)	possibly_damaging(0.851)	0.669	missense_variant	MODERATE	na	0	0	0.00008934	0.0003488	3.11618e-08	Cilia
1-02719	LVO	TTLL10		0.000399	29.8255	1.20254	0.00632309	compound_het	1:1116182	ENST00000379288.3:c.478C>T	ENSP00000368590.3:p.Arg160Trp	rs58991788	deleterious(0.01)	probably_damaging(0.998)	0.217	missense_variant	MODERATE	na	1:1119409	ENST00000379288.3:c.979C>G	ENSP00000368590.3:p.Arg327Gly	rs111377341	deleterious(0)	probably_damaging(0.997)	0.427	missense_variant	MODERATE	na	1	0	0.01589	0.0003921	6.23047e-06	Cilia
1-02723	LVO	TUBB3		0.004393	28.2744	3.00009	0.815271	compound_het	16:89986091	ENST00000556922.1:c.425G>A	ENSP00000451560.1:p.Arg142His	rs11547464	deleterious_low_confidence(0)	probably_damaging(0.998)	0.755	missense_variant	MODERATE	likely_benign	16:89986333	ENST00000556922.1:c.667C>T	ENSP00000451560.1:p.Arg223Trp	rs372152373	deleterious_low_confidence(0)	benign(0.431)	0.124	missense_variant	MODERATE	uncertain_significance	7	0	0.0171	0.0008	1.368e-05	Cilia, SysCilia
1-02736	LVO	WDR27		0.000399	33.5375	1.93068	0.0329073	compound_het	6:170013750	ENST00000423258.1:c.1844del	ENSP00000397869.1:p.Gly615ValfsTer16	rs566702918	na	na	frame_shift	frameshift_variant&splice_region_variant	HIGH	na	6:170052077	ENST00000423258.1:c.1049G>A	ENSP00000397869.1:p.Arg350His	rs369277930	deleterious(0)	benign(0.34)	0.132	missense_variant	MODERATE	na	na	0	0.01659	0.000253	4.19727e-06	FoxJ1
1-02793	CTD	PMFBP1		0.001198	32.2745	0.47712	0.0035854	compound_het	16:72156879	ENST00000237353.10:c.2702A>G	ENSP00000237353.10:p.Asn901Ser	rs764958223	deleterious(0)	possibly_damaging(0.63)	0.073	missense_variant	MODERATE	na	16:72174369	ENST00000237353.10:c.749C>G	ENSP00000237353.10:p.Ser250Cys	rs143445216	deleterious(0.01)	probably_damaging(0.911)	0.14	missense_variant	MODERATE	na	0	0	0.0009137	0.00132	1.20608e-06	Cilia
1-02841	CTD	SPEF2		0.001597	35.0892	2.77425	0.487484	compound_het	5:35779248	ENST00000356031.3:c.4247A>G	ENSP00000348314.3:p.Tyr1416Cys	rs142928511	deleterious(0.01)	possibly_damaging(0.87)	0.117	missense_variant	MODERATE	na	5:35740256	ENST00000356031.3:c.3217C>T	ENSP00000348314.3:p.Arg1073Cys	rs200582644	tolerated(0.1)	benign(0.011)	0.161	missense_variant	MODERATE	na	0	0	0.0035	0.0006279	2.19765e-06	Cilia, SysCilia, FoxJ1
1-02860	LVO	NPHP3		0.001597	29.8109	4.95193	0.993065	compound_het	3:132441048	ENST00000337331.5:c.152C>T	ENSP00000338766.5:p.Ala51Val	rs577583077	tolerated_low_confidence(1)	benign(0)	0.134	missense_variant	MODERATE	na	3:132406021	ENST00000337331.5:c.3175A>C	ENSP00000338766.5:p.Lys1059Gln	rs755537137	tolerated(0.17)	benign(0.039)	0.027	missense_variant	MODERATE	na	0	0	0.001039	0.00001832	1.90345e-08	Cilia, SysCilia
1-02900	OTH	DNAH1		0.001597	30.8914	2.43711	0.304413	compound_het	3:52422475	ENST00000420323.2:c.9213G>C	ENSP00000401514.2:p.Gln3071His	na	na	probably_damaging(0.971)	0.499	missense_variant	MODERATE	na	3:52431041	ENST00000420323.2:c.11768C>T	ENSP00000401514.2:p.Pro3923Leu	rs760015031	na	benign(0.006)	0.127	missense_variant	MODERATE	na	0	0	9.056e-06	0.0000732	6.62899e-10	Cilia, SysCilia
1-02938	LVO	SYNE2		0.001997	32.1438	4.2117	0.97022	compound_het	14:64632061	ENST00000344113.4:c.16538T>C	ENSP00000341781.4:p.Ile5513Thr	rs754012123	deleterious(0)	benign(0.053)	0.208	missense_variant	MODERATE	na	14:64457750	ENST00000344113.4:c.2563A>G	ENSP00000341781.4:p.Lys855Glu	rs377520784	tolerated(0.07)	benign(0.162)	0.051	missense_variant	MODERATE	na	0	0	0.00003249	0.000122	3.96378e-09	Cilia, SysCilia
1-02942	HTX	PCM1		0.001997	31.2009	3.3077	0.802527	compound_het	8:17808160	ENST00000524226.1:c.998G>C	ENSP00000430521.1:p.Ser333Thr	na	tolerated(0.08)	probably_damaging(0.994)	0.241	missense_variant	MODERATE	na	8:17867240	ENST00000524226.1:c.4985C>G	ENSP00000430521.1:p.Ser1662Cys	na	deleterious(0)	probably_damaging(0.983)	0.221	missense_variant	MODERATE	na	na	na	na	na	1e-10	Cilia, SysCilia	DDB1**
1-02942	HTX	IRS1		0.000399	33.5202	4.18774	0.860142	compound_het	2:227661512	ENST00000305123.5:c.1943A>G	ENSP00000304895.4:p.Asn648Ser	rs776281879	tolerated(0.1)	probably_damaging(0.994)	0.201	missense_variant	MODERATE	na	2:227662572	ENST00000305123.5:c.883A>C	ENSP00000304895.4:p.Ser295Arg	na	deleterious(0)	benign(0.354)	0.39	missense_variant	MODERATE	na	0	na	0.0001573	na	1.573e-09	Cilia	DDB1**
1-02974	CTD	CENPJ		0.003195	28.7989	2.53369	0.522751	compound_het	13:25457412	ENST00000381884.4:c.3920C>T	ENSP00000371308.4:p.Thr1307Ile	rs144251950	deleterious(0)	probably_damaging(0.972)	0.748	missense_variant	MODERATE	uncertain_significance	13:25481285	ENST00000381884.4:c.1021T>G	ENSP00000371308.4:p.Tyr341Asp	rs143258862	deleterious(0)	possibly_damaging(0.823)	0.121	missense_variant	MODERATE	uncertain_significance	0	1	0.0014	0.003373	4.7222e-06	Cilia, SysCilia
1-02990	LVO	HYDIN		0.000399	35.2593	2.57327	0.129997	compound_het	16:71098642	ENST00000393567.2:c.2177A>G	ENSP00000377197.2:p.Asp726Gly	rs140875580	tolerated(0.14)	benign(0.059)	0.037	missense_variant	MODERATE	na	16:70843823	ENST00000393567.2:c.14746C>T	ENSP00000377197.2:p.Gln4916Ter	na	na	na	stop_gain	stop_gained	HIGH	na	3	na	0.004755	na	4.755e-08	Cilia, SysCilia, FoxJ1
1-02990	LVO	PARK2	Yes	0.000399	30.1846	4.54476	0.933302	compound_het	6:162206933	ENST00000338468.3:c.169G>A	ENSP00000343589.3:p.Val57Ile	rs777074432	tolerated(0.06)	benign(0.025)	0.403	missense_variant	MODERATE	na	6:162206827	ENST00000338468.3:c.275T>C	ENSP00000343589.3:p.Leu92Pro	rs56154308	deleterious(0.05)	probably_damaging(0.979)	0.792	missense_variant	MODERATE	na	2	0	0.00117	0.0000807	9.4419e-08	Cilia
1-03003	LVO	PIBF1		0.000399	31.5041	1.89401	0.0303236	compound_het	13:73401237	ENST00000326291.6:c.896G>A	ENSP00000317144.6:p.Arg299Gln	rs61999297	tolerated(0.06)	benign(0.022)	0.036	missense_variant	MODERATE	na	13:73547733	ENST00000326291.6:c.1974_1977del	ENSP00000317144.6:p.Asn658LysfsTer15	rs146814641	na	na	frame_shift	frameshift_variant	HIGH	na	25	0	0.0161	0.007274	0.000117111	Cilia, SysCilia
1-03033	OTH	DNAH7		0.000399	36.5178	3.15199	0.361601	compound_het	2:196619105	ENST00000312428.6:c.11720A>G	ENSP00000311273.6:p.Tyr3907Cys	rs78583300	deleterious(0)	probably_damaging(0.976)	0.151	missense_variant	MODERATE	na	2:196771638	ENST00000312428.6:c.4198_4199del	ENSP00000311273.6:p.Ile1400ProfsTer5	rs773232202	na	na	frame_shift	frameshift_variant	HIGH	na	9	0	0.008358	0.003437	2.87264e-05	Cilia, FoxJ1
1-03038	HTX	DNAH2		0.001198	33.6094	2.67147	0.360174	compound_het	17:7671312	ENST00000389173.2:c.3770C>T	ENSP00000373825.2:p.Thr1257Met	rs146089473	deleterious(0.05)	benign(0.327)	0.313	missense_variant	MODERATE	na	17:7710561	ENST00000389173.2:c.9536C>G	ENSP00000373825.2:p.Pro3179Arg	rs141638644	deleterious(0.02)	possibly_damaging(0.831)	0.519	missense_variant	MODERATE	na	0	0	0.0008	0.0007189	5.7512e-07	Cilia, SysCilia
1-03096	HTX	DRC1		0.000399	33.6028	4.47284	0.922223	compound_het	2:26667173	ENST00000288710.2:c.1112C>T	ENSP00000288710.2:p.Ser371Leu	rs368859380	tolerated(0.28)	benign(0.003)	0.022	missense_variant	MODERATE	na	2:26624903	ENST00000288710.2:c.46G>A	ENSP00000288710.2:p.Glu16Lys	rs149082901	deleterious_low_confidence(0.04)	probably_damaging(0.919)	0.135	missense_variant	MODERATE	na	0	0	0.0002326	0.000227	5.28002e-08	Cilia, FoxJ1
1-03235	OTH	PKD2L1		0.003994	29.0076	3.00561	0.802455	compound_het	10:102050159	ENST00000338519.3:c.1900A>G	ENSP00000345068.3:p.Met634Val	rs138510953	tolerated(1)	benign(0.009)	0.083	missense_variant&splice_region_variant	MODERATE	na	10:102059410	ENST00000338519.3:c.415C>T	ENSP00000345068.3:p.His139Tyr	rs201678401	deleterious(0.04)	benign(0.434)	0.061	missense_variant	MODERATE	na	0	0	0.000227	0.0008	1.816e-07	Cilia
1-03281	OTH	PKHD1L1		0.001597	35.1588	2.24485	0.219415	compound_het	8:110492348	ENST00000378402.5:c.9307G>C	ENSP00000367655.5:p.Ala3103Pro	rs191158689	deleterious(0)	possibly_damaging(0.688)	0.827	missense_variant	MODERATE	na	8:110476536	ENST00000378402.5:c.7475G>A	ENSP00000367655.5:p.Gly2492Asp	na	deleterious(0)	probably_damaging(0.941)	0.88	missense_variant	MODERATE	na	1	na	0.003106	na	3.106e-08	Cilia
1-03300	LVO	ECT2L		0.000399	34.7609	1.11436	0.00516726	compound_het	6:139208020	ENST00000367682.2:c.2286T>A	ENSP00000356655.2:p.Asp762Glu	rs151070323	tolerated(1)	benign(0.005)	0.038	missense_variant	MODERATE	na	6:139183849	ENST00000367682.2:c.1284C>G	ENSP00000356655.2:p.Tyr428Ter	rs757090517	na	na	stop_gain	stop_gained	HIGH	na	0	0	0.003055	0.0001826	5.57843e-07	FoxJ1
1-03326	CTD	CETN1	Yes	0.000399	33.744	3.23558	0.407106	compound_het	18:580853	ENST00000327228.3:c.445G>A	ENSP00000319052.3:p.Ala149Thr	rs114933134	deleterious(0.01)	probably_damaging(0.997)	0.679	missense_variant	MODERATE	na	18:580594	ENST00000327228.3:c.190_197del	ENSP00000319052.3:p.Pro64GlyfsTer22	rs769769367	na	na	frame_shift	frameshift_variant	HIGH	na	0	0	0.01171	0.0001962	2.2975e-06	Cilia
1-03338	OTH	HTT		0.000399	32.8293	4.33996	0.897245	compound_het	4:3189510	ENST00000355072.5:c.5122T>C	ENSP00000347184.5:p.Cys1708Arg	rs150003356	tolerated(0.11)	benign(0.005)	0.203	missense_variant	MODERATE	na	4:3076602	ENST00000355072.5:c.51_59del	ENSP00000347184.5:p.Phe17_Gln20delinsLeu	na	na	na	inframe_del	inframe_deletion	MODERATE	na	4	na	0.005246	na	5.246e-08	Cilia, SysCilia
1-03343	HTX	CEP192		0.003994	27.0367	2.51772	0.569132	compound_het	18:13042311	ENST00000589596.1:c.1268C>T	ENSP00000466258.1:p.Thr423Met	rs140108328	deleterious(0.02)	benign(0.03)	0.056	missense_variant	MODERATE	na	18:13049518	ENST00000589596.1:c.1951G>A	ENSP00000466258.1:p.Val651Met	rs138357204	deleterious(0.01)	possibly_damaging(0.875)	0.27	missense_variant	MODERATE	na	0	0	0.001508	0.0005814	8.76751e-07	Cilia
1-03403	OTH	CDC14A		0.000399	37.6314	3.65039	0.64088	compound_het	1:100928223	ENST00000370125.2:c.536C>T	ENSP00000359143.2:p.Pro179Leu	na	deleterious_low_confidence(0.01)	unknown(0)	0.012	missense_variant	MODERATE	na	1:100908526	ENST00000370125.2:c.493G>T	ENSP00000359143.2:p.Asp165Tyr	na	deleterious(0)	probably_damaging(0.952)	0.402	missense_variant	MODERATE	na	0	na	na	na	1e-10	Cilia
1-03419	CTD	GPR98		0.000399	32.3217	4.0034	0.800913	compound_het	5:89999487	ENST00000405460.2:c.8161A>G	ENSP00000384582.2:p.Ile2721Val	rs201963060	tolerated(0.43)	benign(0.028)	0.015	missense_variant	MODERATE	na	5:90261266	ENST00000405460.2:c.17891A>C	ENSP00000384582.2:p.Gln5964Pro	rs368705652	tolerated(0.2)	benign(0.003)	0.276	missense_variant	MODERATE	na	0	0	0.0009374	0.0001203	1.12769e-07	Cilia, SysCilia
1-03435	LVO	DNAH12		0.000399	40.9403	3.25463	0.417732	compound_het	3:57431134	ENST00000351747.2:c.4123A>C	ENSP00000295937.3:p.Thr1375Pro	na	tolerated(0.2)	probably_damaging(0.999)	0.478	missense_variant	MODERATE	na	3:57438614	ENST00000351747.2:c.3673C>T	ENSP00000295937.3:p.Arg1225Ter	rs981533821	na	na	stop_gain	stop_gained	HIGH	na	0	0	3.928e-05	0.00004448	1.74717e-09	Cilia
1-03520	CTD	TRAF3IP1		0.000399	31.0755	3.85111	0.739113	compound_het	2:239242652	ENST00000373327.4:c.1039C>T	ENSP00000362424.4:p.Arg347Trp	rs149016085	tolerated(0.06)	benign(0.015)	0.045	missense_variant	MODERATE	na	2:239237798	ENST00000373327.4:c.730G>A	ENSP00000362424.4:p.Glu244Lys	rs777408567	tolerated(0.08)	benign(0.197)	0.063	missense_variant	MODERATE	na	0	0	0.0043	0.00004453	1.91479e-07	Cilia, SysCilia
1-03538	CTD	GPR98		0.001997	31.562	3.3033	0.800913	compound_het	5:89990447	ENST00000405460.2:c.7874G>A	ENSP00000384582.2:p.Arg2625His	rs201214794	tolerated(0.1)	benign(0.079)	0.061	missense_variant	MODERATE	likely_benign	5:90084024	ENST00000405460.2:c.13790A>G	ENSP00000384582.2:p.Tyr4597Cys	rs749675575	tolerated(0.2)	benign(0.41)	0.028	missense_variant	MODERATE	na	na	0	0.02977	0.0006103	1.81686e-05	Cilia, SysCilia
1-03560	OTH	MYO15A		0.000399	30.1585	3.53143	0.575728	compound_het	17:18064722	ENST00000418233.3:c.1270C>T	ENSP00000408800.3:p.Leu424Phe	rs140029076	tolerated(0.06)	possibly_damaging(0.651)	0.729	missense_variant	MODERATE	benign	17:18067130	ENST00000418233.3:c.1557_1558insGG	ENSP00000408800.3:p.Ile520GlyfsTer56	rs757070287	na	na	frame_shift	frameshift_variant	HIGH	na	10	0	0.0099	0.0001244	1.23156e-06	Cilia, SysCilia
1-03580	CTD	DNAH7		0.001997	30.7563	2.41263	0.341004	compound_het	2:196619105	ENST00000409063.1:c.1169A>G	ENSP00000386912.1:p.Tyr390Cys	rs78583300	deleterious(0)	probably_damaging(0.976)	0.151	missense_variant	MODERATE	na	2:196602802	ENST00000409063.1:c.1367A>G	ENSP00000386912.1:p.Tyr456Cys	rs201569053	deleterious(0)	probably_damaging(1)	0.518	missense_variant	MODERATE	na	9	0	0.008358	0.001335	1.11579e-05	Cilia, FoxJ1
1-03602	HTX	DNAH11		0.000399	33.9234	5.22015	0.985134	compound_het	7:21904243	ENST00000328843.6:c.11485T>G	ENSP00000330671.6:p.Phe3829Val	rs771110734	deleterious(0)	probably_damaging(0.999)	0.378	missense_variant	MODERATE	na	7:21934611	ENST00000328843.6:c.13064C>A	ENSP00000330671.6:p.Ala4355Asp	na	deleterious(0)	probably_damaging(0.94)	0.168	missense_variant	MODERATE	na	0	na	0.00001809	na	1.809e-10	Cilia, SysCilia
1-03657	HTX	NIN		0.002396	29.0541	2.55791	0.464621	compound_het	14:51223943	ENST00000530853.1:c.2276A>T	ENSP00000433717.1:p.Met760Leu	rs140444040	tolerated(0.61)	benign(0.001)	0.047	missense_variant	MODERATE	na	14:51194450	ENST00000530853.1:c.4569G>A	ENSP00000433717.1:p.Arg1524Gln	rs369825200	deleterious_low_confidence(0)	unknown(0)	0.153	missense_variant	MODERATE	na	0	0	0.005685	0.0002032	1.15519e-06	Cilia, SysCilia
1-03661	HTX	TUBGCP6		0.001997	30.4975	2.79463	0.554967	compound_het	22:50659481	ENST00000248846.5:c.3307C>T	ENSP00000248846.5:p.Arg1103Trp	rs61739385	deleterious(0)	probably_damaging(0.993)	0.154	missense_variant	MODERATE	na	22:50665175	ENST00000248846.5:c.1588G>A	ENSP00000248846.5:p.Glu530Lys	rs150802932	deleterious(0.01)	probably_damaging(0.994)	0.252	missense_variant	MODERATE	na	na	0	0.02684	0.0008157	2.18934e-05	Cilia, SysCilia
1-03690	LVO	DNAH1		0.000399	32.1012	3.15768	0.364631	compound_het	3:52412794	ENST00000420323.2:c.7375G>A	ENSP00000401514.2:p.Glu2459Lys	rs201064587	na	benign(0.009)	0.025	missense_variant&splice_region_variant	MODERATE	na	3:52356688	ENST00000420323.2:c.230C>T	ENSP00000401514.2:p.Pro77Leu	rs746521020	na	benign(0)	0.038	missense_variant	MODERATE	na	4	0	0.01041	0.001321	1.37516e-05	Cilia, SysCilia
1-03737	CTD	GPR98		0.000399	33.1629	4.0034	0.800913	compound_het	5:90024552	ENST00000405460.2:c.10228G>A	ENSP00000384582.2:p.Val3410Met	rs1996552	tolerated(1)	benign(0.003)	0.234	missense_variant	MODERATE	na	5:89940541	ENST00000405460.2:c.2753G>C	ENSP00000384582.2:p.Arg918Thr	na	deleterious(0.02)	probably_damaging(0.972)	0.568	missense_variant	MODERATE	na	0	0	0.0003588	na	3.588e-09	Cilia, SysCilia
1-03742	CTD	LAMA5		0.000799	33.3042	3.96262	0.880052	compound_het	20:60927377	ENST00000252999.3:c.608C>T	ENSP00000252999.3:p.Thr203Met	rs369584568	deleterious(0)	probably_damaging(0.938)	0.406	missense_variant	MODERATE	na	20:60889475	ENST00000252999.3:c.8389G>A	ENSP00000252999.3:p.Val2797Met	rs200140507	tolerated(0.73)	benign(0.424)	0.096	missense_variant	MODERATE	na	0	0	0.0002273	0.0008158	1.85431e-07	Cilia	TSC1
1-03829	CTD	AHI1		0.000799	30.6982	4.54339	0.96545	compound_het	6:135639748	ENST00000367799.2:c.1834A>T	ENSP00000356773.2:p.Tyr612Phe	rs762102067	tolerated(0.25)	probably_damaging(0.998)	0.151	missense_variant	MODERATE	na	6:135752425	ENST00000367799.2:c.793C>T	ENSP00000356773.2:p.Thr265Ile	rs200017073	tolerated(0.12)	benign(0.025)	0.164	missense_variant	MODERATE	uncertain_significance	0	0	0.0001239	0.001036	1.2836e-07	Cilia, SysCilia
1-03841	CTD	RERG		0.000399	33.9717	3.57471	0.59987	compound_het	12:15264345	ENST00000256953.2:c.125C>G	ENSP00000256953.2:p.Thr42Ser	rs145971018	tolerated(0.31)	benign(0)	0.346	missense_variant	MODERATE	na	12:15262136	ENST00000256953.2:c.508C>T	ENSP00000256953.2:p.Arg170Trp	rs201800163	deleterious(0)	probably_damaging(0.918)	0.512	missense_variant	MODERATE	na	0	0	0.009653	0.008834	8.52746e-05	FoxJ1
1-03853	OTH	SUN1		0.000399	28.089	3.20327	0.389281	compound_het	7:897589	ENST00000413514.2:c.913G>C	ENSP00000389313.2:p.Glu305Gln	rs775324610	tolerated(0.3)	benign(0.018)	0.044	missense_variant	MODERATE	na	7:892483	ENST00000413514.2:c.374C>T	ENSP00000389313.2:p.Ser125Leu	na	deleterious(0.03)	benign(0.337)	0.189	missense_variant	MODERATE	na	0	0	0.0004023	0.0001826	7.346e-08	Cilia
1-03855	CTD	HYDIN		0.000399	35.6851	4.40386	0.910039	compound_het	16:71220762	ENST00000393567.2:c.37G>T	ENSP00000377197.2:p.Val13Phe	rs199738079	deleterious_low_confidence(0.05)	benign(0.011)	0.028	missense_variant	MODERATE	na	16:70891748	ENST00000393567.2:c.12155A>T	ENSP00000377197.2:p.His4052Leu	na	tolerated(0.09)	benign(0.359)	0.142	missense_variant	MODERATE	na	0	na	0.0014	na	1.4e-08	Cilia, SysCilia, FoxJ1
1-03972	HTX	GPR98		0.000399	34.1215	3.96982	0.788298	compound_het	5:90111460	ENST00000405460.2:c.16103T>C	ENSP00000384582.2:p.Ile5368Thr	na	deleterious(0)	benign(0.036)	0.218	missense_variant	MODERATE	na	5:89979460	ENST00000405460.2:c.5722G>A	ENSP00000384582.2:p.Asp1908Asn	rs757418364	deleterious(0.02)	possibly_damaging(0.835)	0.162	missense_variant	MODERATE	na	0	0	na	0.00007187	7.187e-10	Cilia, SysCilia
1-04039	LVO	RAPGEF4		0.002396	28.2455	3.14688	0.771077	compound_het	2:173891855	ENST00000539331.1:c.1967C>G	ENSP00000437384.1:p.Thr656Ser	rs201741962	tolerated(0.15)	possibly_damaging(0.536)	0.254	missense_variant	MODERATE	na	2:173825868	ENST00000539331.1:c.151C>A	ENSP00000437384.1:p.Leu51Ile	rs201933844	tolerated(0.35)	benign(0.065)	0.113	missense_variant	MODERATE	na	0	0	0.00054	0.0004888	2.63952e-07	Cilia
1-04134	CTD	RTTN		0.000799	32.8006	1.82192	0.0503911	compound_het	18:67836115	ENST00000255674.6:c.1665C>A	ENSP00000255674.6:p.Asn555Lys	rs34353615	deleterious(0.05)	possibly_damaging(0.767)	0.063	missense_variant	MODERATE	na	18:67671407	ENST00000255674.6:c.6661C>T	ENSP00000255674.6:p.Gln2221Ter	na	na	na	stop_gain	stop_gained	HIGH	na	57	na	0.03799	na	3.799e-07	Cilia, SysCilia	HLTF
1-04162	CTD	GPR98		0.002796	30.9362	3.15679	0.800913	compound_het	5:90059213	ENST00000405460.2:c.12212G>A	ENSP00000384582.2:p.Arg4071Gln	rs202190568	tolerated(0.59)	benign(0.003)	0.014	missense_variant	MODERATE	na	5:89981750	ENST00000405460.2:c.6428C>T	ENSP00000384582.2:p.Thr2143Ile	rs775107694	tolerated(0.11)	benign(0.038)	0.104	missense_variant	MODERATE	na	1	0	0.001291	0.0002038	2.63106e-07	Cilia, SysCilia	HDAC7
1-04162	CTD	PCM1		0.001997	31.3817	3.33395	0.81193	compound_het	8:17830089	ENST00000524226.1:c.3839C>G	ENSP00000430521.1:p.Thr1280Arg	rs142207935	tolerated(0.15)	benign(0.219)	0.159	missense_variant	MODERATE	na	8:17804821	ENST00000524226.1:c.910C>G	ENSP00000430521.1:p.Leu304Val	na	deleterious(0.04)	possibly_damaging(0.453)	0.086	missense_variant	MODERATE	na	0	na	0.0008	na	8e-09	Cilia, SysCilia	HDAC7
1-04274	CTD	DRD5		0.000399	30.4381	3.78272	0.707627	compound_het	4:9783915	ENST00000304374.2:c.262C>T	ENSP00000306129.2:p.Leu88Phe	rs148402761	deleterious(0)	probably_damaging(1)	0.515	missense_variant	MODERATE	na	4:9784522	ENST00000304374.2:c.871	ENSP00000306129.2:p.Glu291GlyfsTer26	rs768058542	na	na	frame_shift	frameshift_variant	HIGH	na	0	0	0.007381	0.0001788	1.31972e-06	Cilia, SysCilia	CHD7
1-04274	CTD	TCTN2		0.001198	28.2378	4.31743	0.961408	compound_het	12:124171486	ENST00000303372.5:c.668C>T	ENSP00000304941.5:p.Thr223Met	rs145374149	tolerated(0.1)	benign(0.397)	0.342	missense_variant	MODERATE	uncertain_significance	12:124156612	ENST00000303372.5:c.200C>T	ENSP00000304941.5:p.Pro67Leu	rs772417842	deleterious(0)	possibly_damaging(0.541)	0.552	missense_variant	MODERATE	na	0	0	0.0029	0.0001489	4.3181e-07	Cilia, SysCilia	CHD7
1-04277	OTH	CROCC		0.000399	33.7109	3.63812	0.634352	compound_het	1:17295623	ENST00000375541.5:c.5089G>A	ENSP00000364691.4:p.Glu1697Lys	rs531980744	na	probably_damaging(0.991)	0.49	missense_variant	MODERATE	na	1:17281367	ENST00000375541.5:c.3460C>T	ENSP00000364691.4:p.Arg1154Cys	rs928517239	na	probably_damaging(0.977)	0.141	missense_variant	MODERATE	na	0	na	0.0008	na	8e-09	Cilia, SysCilia
1-04280	CTD	TTLL6		0.002796	29.9878	2.01228	0.223859	compound_het	17:46882286	ENST00000393382.3:c.154_170del	ENSP00000377043.3:p.Cys52ProfsTer62	rs533233446	na	na	frame_shift	frameshift_variant	HIGH	na	17:46865339	ENST00000393382.3:c.1423C>T	ENSP00000377043.3:p.Arg475Trp	rs147901482	deleterious(0.02)	possibly_damaging(0.54)	0.167	missense_variant	MODERATE	na	na	0	0.03548	0.0014	4.9672e-05	Cilia, SysCilia, FoxJ1	GATA6
1-04324	HTX	DNAH5		0.000399	37.4285	5.22586	0.985325	compound_het	5:13922373	ENST00000265104.4:c.503T>C	ENSP00000265104.4:p.Leu168Pro	na	deleterious(0)	probably_damaging(0.927)	0.617	missense_variant	MODERATE	na	5:13793797	ENST00000265104.4:c.8051G>A	ENSP00000265104.4:p.Gly2684Glu	na	deleterious(0)	probably_damaging(0.998)	0.502	missense_variant	MODERATE	na	na	na	na	na	1e-10	Cilia, SysCilia
1-04392	LVO	DYNC2H1		0.004393	33.6134	3.89348	0.971852	compound_het	11:102991668	ENST00000375735.2:c.1263C>A	ENSP00000364887.2:p.Phe421Leu	rs142881106	tolerated(0.21)	benign(0.405)	0.262	missense_variant	MODERATE	uncertain_significance	11:103107207	ENST00000375735.2:c.9760_9764del	ENSP00000364887.2:p.Lys3254Ter	na	na	na	frame_shift	frameshift_variant	HIGH	na	0	0	0.008	na	8e-08	Cilia, SysCilia
1-04448	CTD	PTPN23		0.001597	29.3482	3.20284	0.718449	compound_het	3:47452586	ENST00000265562.4:c.3298C>T	ENSP00000265562.4:p.Arg1100Cys	rs201946361	deleterious(0.02)	benign(0.249)	0.074	missense_variant	MODERATE	na	3:47453880	ENST00000265562.4:c.4286G>A	ENSP00000265562.4:p.Arg1429Gln	na	tolerated(0.1)	probably_damaging(0.997)	0.8	missense_variant	MODERATE	na	0	0	0.008236	na	8.236e-08	Cilia
1-04485	LVO	STK36		0.001597	30.287	3.19964	0.716957	compound_het	2:219544361	ENST00000295709.3:c.857A>G	ENSP00000295709.3:p.Asp286Gly	rs530915789	deleterious(0.01)	benign(0.005)	0.156	missense_variant	MODERATE	na	2:219557345	ENST00000295709.3:c.1955A>G	ENSP00000295709.3:p.Glu652Gly	rs142580761	deleterious(0.02)	benign(0.224)	0.226	missense_variant	MODERATE	na	0	0	0.0008	0.0005231	4.1848e-07	Cilia, SysCilia
1-04535	OTH	TTLL10		0.000399	30.3566	1.2165	0.00652827	compound_het	1:1115548	ENST00000379289.1:c.334G>A	ENSP00000368591.1:p.Gly112Arg	rs114390380	tolerated_low_confidence(0.54)	benign(0.001)	0.006	missense_variant	MODERATE	na	1:1114637	ENST00000379289.1:c.45del	ENSP00000368591.1:p.Thr16LeufsTer102	na	na	na	frame_shift	frameshift_variant	HIGH	na	48	0	0.02861	na	2.861e-07	Cilia
1-04567	HTX	DNAH11		0.001198	31.0055	4.74231	0.985134	compound_het	7:21882209	ENST00000328843.6:c.10760G>A	ENSP00000330671.6:p.Arg3587His	rs34879202	tolerated(0.06)	benign(0.062)	0.301	missense_variant	MODERATE	benign	7:21940862	ENST00000328843.6:c.13563_*26dup	na	rs751728978	na	na	stop_gain	stop_gained&inframe_insertion	HIGH	na	20	na	0.01482	0.00008359	1.2388e-06	Cilia, SysCilia
1-04571	CTD	GLI3		0.000399	31.6699	5.34681	0.988853	compound_het	7:42065847	ENST00000395925.3:c.1193C>T	ENSP00000379258.3:p.Thr398Met	rs529978440	tolerated(0.13)	benign(0.302)	0.08	missense_variant	MODERATE	na	7:42004907	ENST00000395925.3:c.3764G>A	ENSP00000379258.3:p.Gly1255Glu	rs760922857	tolerated_low_confidence(0.09)	benign(0.022)	0.691	missense_variant	MODERATE	na	0	0	0.001	0.00001793	1.793e-08	Cilia, SysCilia
1-04603	OTH	SPTBN5		0.000399	36.1213	3.77434	0.703617	compound_het	15:42166559	ENST00000320955.6:c.4618_4619del	ENSP00000317790.6:p.Met1540AlafsTer76	rs144314088	na	na	frame_shift	frameshift_variant	HIGH	na	15:42145976	ENST00000320955.6:c.9784G>A	ENSP00000317790.6:p.Glu3262Lys	rs201453418	deleterious(0.02)	benign(0.038)	0.019	missense_variant	MODERATE	na	0	0	0.006909	0.0004742	3.27625e-06	Cilia	ASXL1
1-04709	CTD	SYNE2		0.000799	32.1424	4.79282	0.980248	compound_het	14:64548293	ENST00000394768.2:c.565G>C	ENSP00000378249.2:p.Val189Leu	rs138514054	tolerated(1)	benign(0)	0.123	missense_variant	MODERATE	uncertain_significance&likely_benign	14:64653277	ENST00000394768.2:c.6847T>C	ENSP00000378249.2:p.Trp2283Arg	rs147971588	deleterious(0)	probably_damaging(0.999)	0.704	missense_variant	MODERATE	na	0	0	0.001488	0.0002326	3.46109e-07	Cilia, SysCilia
1-04747	CTD	CDH23		0.000399	35.7852	3.68296	0.657953	compound_het	10:73326628	ENST00000224721.6:c.574G>A	ENSP00000224721.6:p.Val192Ile	rs369624952	tolerated(0.59)	benign(0.007)	0.178	missense_variant	MODERATE	na	10:73270981	ENST00000224721.6:c.444+1dup	na	rs750842511	na	na	frame_shift	frameshift_variant	HIGH	na	0	0	0.0001194	0.004118	4.91689e-07	Cilia, SysCilia
1-04822	CTD	PSEN2	Yes	0.000399	28.1283	4.88314	0.968253	compound_het	1:227075813	ENST00000391872.2:c.619A>G	ENSP00000375745.2:p.Met207Val	rs61757781	tolerated(0.14)	benign(0.003)	0.501	missense_variant	MODERATE	na	1:227071518	ENST00000391872.2:c.353C>T	ENSP00000375745.2:p.Ala118Val	rs63750048	deleterious(0.01)	probably_damaging(0.988)	0.935	missense_variant	MODERATE	not_provided&pathogenic	1	0	0.002274	0.000008955	2.03637e-08	Cilia
1-04837	LVO	EFCAB6		0.000799	31.4698	2.37974	0.160865	compound_het	22:43933284	ENST00000396231.2:c.3563_3564del	ENSP00000379533.2:p.Gln1188ArgfsTer43	rs3833393&COSM5446443	na	na	frame_shift	frameshift_variant	HIGH	na	22:44011723	ENST00000396231.2:c.2089T>C	ENSP00000379533.2:p.Trp697Arg	na	deleterious(0)	probably_damaging(0.994)	0.405	missense_variant	MODERATE	na	18	na	0.0159	na	1.59e-07	FoxJ1
1-04867	LVO	LAMA5		0.003594	30.802	3.3796	0.896315	compound_het	20:60899513	ENST00000252999.3:c.5627G>T	ENSP00000252999.3:p.Gly1876Val	rs148177752	deleterious(0)	probably_damaging(0.999)	0.396	missense_variant	MODERATE	na	20:60890156	ENST00000252999.3:c.7975C>T	ENSP00000252999.3:p.Arg2659Trp	rs201012962	deleterious(0)	possibly_damaging(0.571)	0.055	missense_variant	MODERATE	na	15	0	0.01933	0.0004565	8.82414e-06	Cilia
1-04922	OTH	ARHGEF11		0.000399	31.3749	4.05667	0.819755	compound_het	1:156937853	ENST00000361409.2:c.769G>C	ENSP00000354644.2:p.Val257Leu	na	tolerated(0.17)	possibly_damaging(0.471)	0.127	missense_variant	MODERATE	na	1:156933075	ENST00000361409.2:c.940C>G	ENSP00000354644.2:p.Leu314Val	rs780615920	deleterious(0)	benign(0.202)	0.395	missense_variant	MODERATE	na	na	0	na	0.0002901	2.901e-09	Cilia
1-04959	OTH	PKHD1L1		0.002796	33.1503	2.00109	0.219415	compound_het	8:110400776	ENST00000378402.5:c.620A>G	ENSP00000367655.5:p.Asn207Ser	COSM4982650	tolerated(0.35)	benign(0.021)	0.048	missense_variant	MODERATE	na	8:110510782	ENST00000378402.5:c.10691G>A	ENSP00000367655.5:p.Arg3564Gln	rs201721695	deleterious(0.01)	possibly_damaging(0.805)	0.458	missense_variant	MODERATE	na	na	0	na	0.000058	5.8e-10	Cilia
1-05067	CTD	PLK4		0.002396	27.8162	2.90421	0.658279	compound_het	4:128811117	ENST00000270861.5:c.1556G>C	ENSP00000270861.5:p.Trp519Ser	rs56043017	deleterious(0.01)	possibly_damaging(0.721)	0.101	missense_variant	MODERATE	na	4:128802306	ENST00000270861.5:c.17G>A	ENSP00000270861.5:p.Gly6Glu	rs149003893	deleterious(0)	probably_damaging(0.987)	0.356	missense_variant	MODERATE	na	37	0	0.0319	0.002558	8.16002e-05	Cilia
1-05092	LVO	MYO15A		0.001597	28.5312	3.0772	0.656445	compound_het	17:18059608	ENST00000418233.3:c.351G>C	ENSP00000408800.3:p.Gln117His	rs142398984	tolerated(0.06)	benign(0.078)	0.487	missense_variant	MODERATE	na	17:18058534	ENST00000418233.3:c.127G>A	ENSP00000408800.3:p.Ala43Thr	rs771275539	deleterious(0.04)	benign(0.07)	0.692	missense_variant	MODERATE	na	0	0	0.0008	0.00008935	7.148e-08	Cilia, SysCilia
1-05123	LVO	DYNC2H1		0.000399	36.3958	4.93701	0.971852	compound_het	11:103349922	ENST00000334267.7:c.2704G>C	ENSP00000334021.7:p.Gly902Arg	rs144717489	tolerated_low_confidence(0.05)	probably_damaging(0.988)	0.243	missense_variant	MODERATE	uncertain_significance&benign	11:102993608	ENST00000334267.7:c.1540C>T	ENSP00000334021.7:p.Arg514Ter	na	na	na	stop_gain	stop_gained	HIGH	na	42	na	0.03818	na	3.818e-07	Cilia, SysCilia
1-05127	OTH	DNAH12		0.002396	32.0329	2.39553	0.373874	compound_het	3:57415434	ENST00000495027.1:c.5048A>C	ENSP00000418137.1:p.Asp1683Ala	rs145799134	deleterious(0)	probably_damaging(0.997)	0.902	missense_variant	MODERATE	na	3:57439020	ENST00000495027.1:c.3566del	ENSP00000418137.1:p.Thr1189IlefsTer13	rs768834579	na	na	frame_shift	frameshift_variant	HIGH	na	9	0	0.01359	0.00293	3.98187e-05	Cilia
1-05151	LVO	DNAH5		0.001198	33.8152	4.28559	0.958594	compound_het	5:13919376	ENST00000265104.4:c.884C>G	ENSP00000265104.4:p.Ser295Cys	rs375537280	deleterious(0.02)	benign(0.053)	0.172	missense_variant	MODERATE	na	5:13692193	ENST00000265104.4:c.13775G>A	ENSP00000265104.4:p.Arg4592Gln	rs367709427	deleterious(0)	probably_damaging(1)	0.637	missense_variant	MODERATE	uncertain_significance	0	0	0.000227	0.0002975	6.75325e-08	Cilia, SysCilia
1-05157	OTH	IFT172		0.001198	29.5893	5.05382	0.992688	compound_het	2:27672198	ENST00000509128.1:c.669G>A	ENSP00000427255.1:p.Gly224Asp	rs139560074	deleterious(0.02)	probably_damaging(0.969)	0.632	missense_variant&NMD_transcript_variant	MODERATE	na	2:27670782	ENST00000509128.1:c.831A>G	ENSP00000427255.1:p.Asn278Ser	rs757946737	deleterious(0)	benign(0.382)	0.401	missense_variant&NMD_transcript_variant	MODERATE	na	0	0	0.0045	0.0001307	5.8815e-07	Cilia, SysCilia, FoxJ1
1-05178	CTD	SPTBN5		0.003594	30.9363	2.84022	0.714016	compound_het	15:42160751	ENST00000320955.6:c.5902G>A	ENSP00000317790.6:p.Val1968Met	rs139560192	tolerated(0.22)	benign(0.022)	0.019	missense_variant	MODERATE	na	15:42160366	ENST00000320955.6:c.6106_6107del	ENSP00000317790.6:p.Gln2036AspfsTer74	rs774103574	na	na	frame_shift	frameshift_variant	HIGH	na	9	0	0.02475	0.00008238	2.03891e-06	Cilia
1-05209	OTH	CLASP2		0.001597	29.8364	3.40637	0.803042	compound_het	3:33738371	ENST00000359576.5:c.250C>T	ENSP00000352581.5:p.Arg84Cys	rs377207248	deleterious(0.01)	possibly_damaging(0.537)	0.2	missense_variant	MODERATE	na	3:33580433	ENST00000359576.5:c.3403G>T	ENSP00000352581.5:p.Ala1135Ser	rs768196398	tolerated(0.63)	possibly_damaging(0.761)	0.215	missense_variant&splice_region_variant	MODERATE	na	0	0	0.0041	0.002018	8.2738e-06	Cilia	PTPN11*
1-05250	HTX	DNAH1		0.000799	31.3429	2.97375	0.429465	compound_het	3:52386076	ENST00000420323.2:c.2828T>C	ENSP00000401514.2:p.Ile943Thr	rs201816069	na	benign(0)	0.103	missense_variant	MODERATE	na	3:52384528	ENST00000420323.2:c.2651G>A	ENSP00000401514.2:p.Arg884Gln	rs771037847	na	benign(0.003)	0.029	missense_variant	MODERATE	na	0	0	0.004428	0.0006959	3.08145e-06	Cilia, SysCilia
1-05257	CTD	PCM1		0.003594	31.3952	3.07806	0.81193	compound_het	8:17823611	ENST00000325083.8:c.2959G>A	ENSP00000327077.8:p.Val987Met	rs200580190	tolerated(0.35)	benign(0.129)	0.02	missense_variant	MODERATE	na	8:17838213	ENST00000325083.8:c.4057G>T	ENSP00000327077.8:p.Glu1353Ter	rs148806955	na	na	stop_gain	stop_gained	HIGH	na	0	0	0.002667	0.005	1.3335e-05	Cilia, SysCilia
1-05270	LVO	GPR98		0.000399	34.5688	3.98695	0.794806	compound_het	5:89970013	ENST00000405460.2:c.5072C>T	ENSP00000384582.2:p.Thr1691Met	rs146954342	deleterious(0.02)	probably_damaging(0.985)	0.131	missense_variant	MODERATE	na	5:90151630	ENST00000405460.2:c.17668_17669del	ENSP00000384582.2:p.Met5890ValfsTer10	rs757696771	na	na	frame_shift	frameshift_variant	HIGH	na	1	0	0.004677	0.0005288	2.4732e-06	Cilia, SysCilia
1-05270	LVO	TTLL6		0.000399	31.4021	2.86826	0.227631	compound_het	17:46862418	ENST00000433608.2:c.986C>T	ENSP00000399211.2:p.Ala329Val	rs149641326	tolerated(0.4)	benign(0.039)	0.036	missense_variant	MODERATE	na	17:46847221	ENST00000433608.2:c.1358G>A	ENSP00000399211.2:p.Trp453Ter	rs144530013	na	na	stop_gain	stop_gained	HIGH	na	1	0	0.002238	0.0015	3.357e-06	Cilia, SysCilia, FoxJ1
1-05270	LVO	DNAH3	Yes	0.002796	34.4095	1.87083	0.172355	compound_het	16:21038370	ENST00000261383.3:c.5519C>G	ENSP00000261383.3:p.Ala1840Gly	rs774776425	deleterious(0)	probably_damaging(0.997)	0.908	missense_variant	MODERATE	na	16:20994176	ENST00000261383.3:c.7726C>T	ENSP00000261383.3:p.Arg2576Cys	rs757068755	deleterious(0)	probably_damaging(1)	0.639	missense_variant	MODERATE	na	0	0	0.00006646	0.0001307	8.68632e-09	Cilia
1-05359	HTX	DNAH5	Yes	0.000399	39.9563	5.22586	0.985325	compound_het	5:13914727	ENST00000265104.4:c.1222T>C	ENSP00000265104.4:p.Cys408Arg	na	deleterious(0)	probably_damaging(0.993)	0.758	missense_variant	MODERATE	na	5:13753398	ENST00000265104.4:c.10815del	ENSP00000265104.4:p.Pro3606HisfsTer23	rs397515540	na	na	frame_shift	frameshift_variant	HIGH	pathogenic	na	1	na	0.0003417	3.417e-09	Cilia, SysCilia
1-05363	LVO	DNAH11		0.000399	37.9141	4.73737	0.956146	compound_het	7:21646304	ENST00000328843.6:c.3805G>A	ENSP00000330671.6:p.Ala1269Thr	na	tolerated(0.05)	benign(0.159)	0.11	missense_variant	MODERATE	na	7:21646282	ENST00000328843.6:c.3791_3792del	ENSP00000330671.6:p.Arg1264IlefsTer10	rs749926976	na	na	frame_shift	frameshift_variant	HIGH	na	0	0	na	0.000009216	9.216e-11	Cilia, SysCilia
1-05365	HTX	NOTCH1		0.000399	31.0027	5.43163	0.990812	compound_het	9:139391710	ENST00000277541.6:c.6481C>T	ENSP00000277541.6:p.Pro2161Ser	rs201518848	tolerated(0.05)	possibly_damaging(0.642)	0.364	missense_variant	MODERATE	na	9:139401768	ENST00000277541.6:c.3632G>A	ENSP00000277541.6:p.Arg1211Gln	rs756362905	tolerated(0.22)	probably_damaging(0.999)	0.484	missense_variant	MODERATE	na	0	0	0.0008	0.0001834	1.4672e-07	Cilia
1-05393	LVO	MYO15A		0.002396	30.7185	2.90067	0.656445	compound_het	17:18024443	ENST00000205890.5:c.2329C>G	ENSP00000205890.5:p.Gln777Glu	na	tolerated_low_confidence(0.08)	benign(0.011)	0.226	missense_variant	MODERATE	na	17:18027846	ENST00000205890.5:c.3659G>A	ENSP00000205890.5:p.Gly1220Glu	rs201689819	tolerated(1)	benign(0)	0.192	missense_variant	MODERATE	uncertain_significance&likely_benign	na	1	na	0.002146	2.146e-08	Cilia, SysCilia
1-05476	CTD	EYS		0.001198	34.4349	4.07203	0.934029	compound_het	6:65596611	ENST00000370616.2:c.2971C>T	ENSP00000359650.2:p.Leu991Phe	rs201819948	tolerated(0.31)	benign(0.04)	0.167	missense_variant	MODERATE	uncertain_significance	6:64430755	ENST00000370616.2:c.9235G>C	ENSP00000359650.2:p.Ala3079Pro	na	deleterious(0.02)	possibly_damaging(0.876)	0.37	missense_variant	MODERATE	na	0	na	0.002447	na	2.447e-08	Cilia
1-05514	CTD	TUBGCP6		0.000399	31.7558	3.39693	0.498892	compound_het	22:50667900	ENST00000248846.5:c.1223C>T	ENSP00000248846.5:p.Thr408Met	rs371357025	tolerated(0.24)	benign(0.08)	0.118	missense_variant	MODERATE	na	22:50664484	ENST00000248846.5:c.1828C>T	ENSP00000248846.5:p.Pro610Ser	na	deleterious(0.02)	probably_damaging(1)	0.369	missense_variant	MODERATE	na	0	0	0.0001163	na	1.163e-09	Cilia, SysCilia	NSD1
1-05551	CTD	DNAH10		0.000399	35.5933	3.12252	0.346089	compound_het	12:124267713	ENST00000409039.3:c.718G>A	ENSP00000386770.3:p.Ala240Thr	rs145614363	tolerated(0.64)	benign(0.007)	0.027	missense_variant	MODERATE	uncertain_significance	12:124362454	ENST00000409039.3:c.8017C>T	ENSP00000386770.3:p.Arg2673Ter	na	na	na	stop_gain	stop_gained&splice_region_variant	HIGH	na	1	0	0.001853	na	1.853e-08	Cilia, SysCilia	KMT2A
1-05579	CTD	INTU		0.000399	38.6599	3.51701	0.567601	compound_het	4:128627874	ENST00000335251.6:c.2021C>T	ENSP00000334003.5:p.Ser674Leu	rs141570095	deleterious(0.03)	benign(0.156)	0.522	missense_variant	MODERATE	na	4:128564840	ENST00000335251.6:c.317dup	ENSP00000334003.5:p.Tyr107ValfsTer2	na	na	na	frame_shift	frameshift_variant	HIGH	na	0	na	0.001177	na	1.177e-08	Cilia, SysCilia
1-05660	CTD	CLASP1		0.000399	38.8166	3.89552	0.758344	compound_het	2:122273284	ENST00000263710.4:c.601C>T	ENSP00000263710.4:p.Arg201Cys	na	deleterious(0)	possibly_damaging(0.8)	0.268	missense_variant	MODERATE	na	2:122159127	ENST00000263710.4:c.2858G>T	ENSP00000263710.4:p.Gly953Val	rs1015266037	deleterious(0)	probably_damaging(1)	0.44	missense_variant	MODERATE	na	na	na	na	na	1e-10	Cilia
1-05668	CTD	AHI1		0.001597	29.8903	4.24228	0.96545	compound_het	6:135715957	ENST00000327035.6:c.3065dup	ENSP00000322478.6:p.Thr1023AspfsTer20	na	na	na	frame_shift	frameshift_variant	HIGH	na	6:135787184	ENST00000327035.6:c.517G>A	ENSP00000322478.6:p.Ala173Thr	rs146416468	tolerated(0.58)	benign(0.015)	0.034	missense_variant	MODERATE	benign	na	6	na	0.01898	1.898e-07	Cilia, SysCilia
1-05701	LVO	WDR27		0.002396	30.0447	1.15129	0.0329073	compound_het	6:170002323	ENST00000423258.1:c.2035G>A	ENSP00000397869.1:p.Asp679Asn	rs41265371	deleterious(0.03)	probably_damaging(0.998)	0.23	missense_variant	MODERATE	na	6:170013750	ENST00000423258.1:c.1844del	ENSP00000397869.1:p.Gly615ValfsTer16	rs566702918	na	na	frame_shift	frameshift_variant&splice_region_variant	HIGH	na	2	14	0.005294	0.01659	8.78275e-05	FoxJ1
1-05764	LVO	DNAH10		0.002396	32.3582	2.47525	0.417732	compound_het	12:124415916	ENST00000409039.3:c.12459C>G	ENSP00000386770.3:p.Asn4153Lys	rs200478023	deleterious(0)	probably_damaging(0.985)	0.253	missense_variant	MODERATE	na	12:124268721	ENST00000409039.3:c.1044C>G	ENSP00000386770.3:p.Phe348Leu	rs150908267	tolerated(0.31)	possibly_damaging(0.585)	0.238	missense_variant	MODERATE	na	0	0	0.001929	0.005688	1.09722e-05	Cilia, SysCilia
1-05775	OTH	BBS1	Yes	0.000399	32.6418	4.99926	0.975519	compound_het	11:66294120	ENST00000318312.7:c.1181G>A	ENSP00000317469.7:p.Gly394Asp	rs141528309	deleterious(0)	probably_damaging(0.976)	0.222	missense_variant&splice_region_variant	MODERATE	na	11:66297335	ENST00000318312.7:c.1385G>A	ENSP00000317469.7:p.Arg462His	rs769090687	tolerated(0.16)	benign(0.277)	0.404	missense_variant	MODERATE	na	0	0	0.003	0.00003249	9.747e-08	Cilia, SysCilia
1-05775	OTH	MERTK		0.001597	29.6551	4.00789	0.94216	compound_het	2:112758791	ENST00000295408.4:c.1618G>A	ENSP00000295408.4:p.Glu540Lys	rs113485015	tolerated(0.8)	benign(0.052)	0.122	missense_variant	MODERATE	na	2:112687032	ENST00000295408.4:c.397G>T	ENSP00000295408.4:p.Asp133Tyr	na	deleterious(0)	probably_damaging(0.99)	0.348	missense_variant	MODERATE	na	8	na	0.0295	na	2.95e-07	Cilia
1-05890	LVO	ALMS1		0.003594	27.2491	4.00086	0.973076	compound_het	2:73676190	ENST00000377715.1:c.2533G>A	ENSP00000366944.1:p.Gly845Arg	rs201154998	tolerated(0.1)	benign(0.003)	0.265	missense_variant	MODERATE	uncertain_significance	2:73677379	ENST00000377715.1:c.3722C>G	ENSP00000366944.1:p.Thr1241Arg	na	tolerated(1)	benign(0.007)	0.028	missense_variant	MODERATE	na	0	0	0.0015	na	1.5e-08	Cilia, SysCilia
1-05891	LVO	DNAH14		0.004792	33.2274	2.00775	0.328937	compound_het	1:225440075	ENST00000445597.2:c.5540C>G	ENSP00000409472.2:p.Pro1847Arg	na	tolerated(0.07)	benign(0.212)	0.104	missense_variant	MODERATE	na	1:225565035	ENST00000445597.2:c.9283C>T	ENSP00000409472.2:p.His3095Tyr	rs748351791	deleterious(0)	probably_damaging(0.999)	0.24	missense_variant	MODERATE	na	na	0	na	0.00008829	8.829e-10	Cilia
1-06027	OTH	RABGAP1		0.000399	43.6889	3.23546	0.407037	compound_het	9:125752371	ENST00000373647.4:c.802C>T	ENSP00000362751.4:p.Arg268Cys	na	deleterious(0)	probably_damaging(0.983)	0.329	missense_variant	MODERATE	na	9:125827666	ENST00000373647.4:c.1834C>T	ENSP00000362751.4:p.Arg612Ter	na	na	na	stop_gain	stop_gained	HIGH	na	0	na	8.747e-05	na	8.747e-10	Cilia
1-06077	HTX	DNAH5		0.001997	31.9136	4.52576	0.985325	compound_het	5:13914743	ENST00000265104.4:c.1206T>A	ENSP00000265104.4:p.Asn402Lys	rs140782270	deleterious(0)	probably_damaging(0.987)	0.55	missense_variant	MODERATE	uncertain_significance	5:13792290	ENST00000265104.4:c.8261G>T	ENSP00000265104.4:p.Gly2754Val	na	deleterious(0.04)	possibly_damaging(0.908)	0.247	missense_variant	MODERATE	na	1	0	0.0043	na	4.3e-08	Cilia, SysCilia
1-06149	CTD	FLNC		0.000399	30.7421	4.45848	0.919817	compound_het	7:128480139	ENST00000325888.8:c.1474A>G	ENSP00000327145.8:p.Lys492Glu	rs118056738	deleterious(0.04)	benign(0.388)	0.654	missense_variant	MODERATE	na	7:128486191	ENST00000325888.8:c.3938G>A	ENSP00000327145.8:p.Arg1313Gln	rs199804244	tolerated(0.42)	benign(0.028)	0.412	missense_variant	MODERATE	na	0	0	0.001	0.0003948	3.948e-07	Cilia	DOX3X**
1-06321	CTD	DNAH3		0.000399	38.3132	2.67438	0.15867	compound_het	16:20975976	ENST00000261383.3:c.9230G>A	ENSP00000261383.3:p.Arg3077His	rs759911638	deleterious(0)	probably_damaging(1)	0.488	missense_variant	MODERATE	na	16:21123104	ENST00000261383.3:c.1942C>T	ENSP00000261383.3:p.Arg648Trp	rs145987803	deleterious(0)	possibly_damaging(0.517)	0.098	missense_variant	MODERATE	na	0	0	0.000116	0.0001163	1.34908e-08	Cilia
1-06401	HTX	SPTBN5		0.001997	32.7577	3.13575	0.732278	compound_het	15:42144870	ENST00000320955.6:c.10411G>T	ENSP00000317790.6:p.Ala3471Ser	na	tolerated(0.06)	benign(0.444)	0.049	missense_variant	MODERATE	na	15:42147795	ENST00000320955.6:c.9170G>A	ENSP00000317790.6:p.Arg3057Gln	rs756163935	tolerated(0.34)	benign(0.063)	0.021	missense_variant	MODERATE	na	na	0	na	0.00005452	5.452e-10	Cilia
1-06409	LVO	ATP2B4	Yes	0.000399	38.7963	4.21486	0.867487	compound_het	1:203652379	ENST00000341360.2:c.46G>A	ENSP00000340930.2:p.Glu16Lys	rs369212336	tolerated(0.11)	benign(0.023)	0.398	missense_variant	MODERATE	na	1:203678576	ENST00000341360.2:c.1705A>T	ENSP00000340930.2:p.Asn569Tyr	na	deleterious(0)	probably_damaging(0.998)	0.897	missense_variant	MODERATE	na	0	na	0.0005227	na	5.227e-09	Cilia
1-06443	LVO	SEPT12		0.000399	31.0251	3.48333	0.548477	compound_het	16:4837630	ENST00000268231.8:c.17G>A	ENSP00000268231.7:p.Arg6His	rs746750799	tolerated_low_confidence(0.08)	benign(0)	0.028	missense_variant	MODERATE	na	16:4833993	ENST00000268231.8:c.451C>T	ENSP00000268231.7:p.Arg151Cys	rs569599063	deleterious(0.01)	probably_damaging(0.953)	0.353	missense_variant	MODERATE	na	0	0	0.001185	0.0014	1.659e-06	Cilia
1-06457	OTH	PKHD1	Yes	0.000399	38.2407	4.68174	0.95045	compound_het	6:51875184	ENST00000371117.3:c.5674A>G	ENSP00000360158.3:p.Met1892Val	na	deleterious(0)	probably_damaging(0.97)	0.439	missense_variant	MODERATE	na	6:51524288	ENST00000371117.3:c.10628_10635del	ENSP00000360158.3:p.Leu3543CysfsTer9	rs752889346	na	na	frame_shift	frameshift_variant	HIGH	na	0	0	8.96e-06	0.000009029	8.08998e-11	Cilia, SysCilia
1-06680	LVO	EYS		0.004792	30.4303	3.4064	0.924667	compound_het	6:64940625	ENST00000370616.2:c.6284C>T	ENSP00000359650.2:p.Pro2095Leu	rs200374024	deleterious(0.04)	benign(0.006)	0.115	missense_variant	MODERATE	uncertain_significance	6:65300941	ENST00000370616.2:c.4819T>C	ENSP00000359650.2:p.Ser1607Pro	na	deleterious_low_confidence(0)	probably_damaging(0.942)	0.459	missense_variant	MODERATE	na	0	0	0.001257	na	1.257e-08	Cilia
1-06774	LVO	CAPS		0.000799	28.0526	3.04342	0.469132	compound_het	19:5915300	ENST00000452990.2:c.456C>A	ENSP00000403263.1:p.Phe152Leu	rs147363394&COSM3693171	deleterious(0.01)	benign(0.175)	0.481	missense_variant	MODERATE	na	19:5915039	ENST00000452990.2:c.350A>C	ENSP00000403263.1:p.Asp117Ala	na	deleterious(0)	probably_damaging(1)	0.877	missense_variant	MODERATE	na	0	0	0.005524	na	5.524e-08	FoxJ1	NOTCH1
1-06817	LVO	PKD1		0.000399	35.5828	5.3888	0.989869	compound_het	16:2156891	ENST00000262304.4:c.7124C>T	ENSP00000262304.4:p.Ala2375Val	rs780145654	deleterious(0)	probably_damaging(0.99)	0.428	missense_variant	MODERATE	na	16:2162419	ENST00000262304.4:c.3214_3216del	ENSP00000262304.4:p.Asn1072del	rs775662634	na	na	inframe_del	inframe_deletion	MODERATE	na	0	0	0.001018	0.0001105	1.12489e-07	Cilia, SysCilia
1-06821	LVO	ARHGEF11		0.000399	31.5763	4.06695	0.823225	compound_het	1:156907096	ENST00000361409.2:c.4265T>C	ENSP00000354644.2:p.Val1422Ala	rs148727257	tolerated_low_confidence(0.1)	benign(0.119)	0.13	missense_variant	MODERATE	na	1:156926327	ENST00000361409.2:c.1436A>G	ENSP00000354644.2:p.Tyr479Cys	rs367826665	deleterious(0.01)	probably_damaging(0.993)	0.838	missense_variant	MODERATE	na	0	0	0.008547	0.0014	1.19658e-05	Cilia
1-06847	OTH	CDH3		0.000799	27.6959	3.742	0.815315	compound_het	16:68721625	ENST00000429102.2:c.1783del	ENSP00000398485.2:p.Val595SerfsTer12	na	na	na	frame_shift	frameshift_variant	HIGH	na	16:68718588	ENST00000429102.2:c.1285G>A	ENSP00000398485.2:p.Val429Ile	rs34394404	tolerated(0.13)	benign(0.279)	0.061	missense_variant	MODERATE	not_provided	na	0	na	0.01698	1.698e-07	Cilia
1-06892	CTD	MNS1		0.000399	34.181	2.78753	0.19661	compound_het	15:56736722	ENST00000260453.3:c.605del	ENSP00000260453.3:p.Lys202SerfsTer9	rs549395315	na	na	frame_shift	frameshift_variant	HIGH	na	15:56735890	ENST00000260453.3:c.846_848del	ENSP00000260453.3:p.Glu282del	rs772432216	na	na	inframe_del	inframe_deletion	MODERATE	na	0	0	0.0076	0.000232	1.7632e-06	Cilia, SysCilia
1-07026	HTX	GPR98		0.000399	34.4711	3.96982	0.788298	compound_het	5:89948189	ENST00000405460.2:c.3443G>A	ENSP00000384582.2:p.Gly1148Asp	rs200945405	deleterious(0)	probably_damaging(0.992)	0.56	missense_variant	MODERATE	na	5:89989831	ENST00000405460.2:c.7258G>T	ENSP00000384582.2:p.Asp2420Tyr	na	deleterious(0)	probably_damaging(0.928)	0.294	missense_variant	MODERATE	na	1	na	0.003208	na	3.208e-08	Cilia, SysCilia
1-07225	OTH	SYNE2		0.000399	36.0616	4.93822	0.971928	compound_het	14:64634016	ENST00000344113.4:c.16671G>C	ENSP00000341781.4:p.Lys5557Asn	rs777646941	deleterious(0)	benign(0.25)	0.042	missense_variant	MODERATE	na	14:64692155	ENST00000344113.4:c.20569G>A	ENSP00000341781.4:p.Glu6857Lys	rs371152824	deleterious(0)	probably_damaging(0.976)	0.461	missense_variant	MODERATE	na	0	0	0.00005957	0.0001346	8.01812e-09	Cilia, SysCilia
1-07236	LVO	ARFGEF2		0.001597	29.8545	3.29675	0.760063	compound_het	20:47570259	ENST00000371917.4:c.770G>A	ENSP00000360985.4:p.Arg257Lys	rs150046458	tolerated(0.9)	benign(0)	0.006	missense_variant	MODERATE	na	20:47614884	ENST00000371917.4:c.3274C>T	ENSP00000360985.4:p.Arg1092Cys	rs144190029	deleterious(0)	possibly_damaging(0.899)	0.39	missense_variant	MODERATE	na	1	0	0.0004469	0.000227	1.01446e-07	Cilia
1-07263	CTD	APOB		0.000399	35.3074	4.63869	0.945567	compound_het	2:21225528	ENST00000233242.1:c.12766G>A	ENSP00000233242.1:p.Glu4256Lys	rs61743313&COSM3577116	na	benign(0)	0.04	missense_variant	MODERATE	uncertain_significance	2:21232021	ENST00000233242.1:c.7719G>A	ENSP00000233242.1:p.Trp2573Ter	na	na	na	stop_gain	stop_gained	HIGH	na	0	na	0.00713	na	7.13e-08	FoxJ1
1-07310	CTD	CDH23		0.000799	33.9343	3.38122	0.657953	compound_het	10:73501458	ENST00000224721.6:c.4640G>C	ENSP00000224721.6:p.Gly1547Ala	rs781339262	tolerated(0.2)	possibly_damaging(0.511)	0.283	missense_variant	MODERATE	na	10:73567101	ENST00000224721.6:c.8261A>T	ENSP00000224721.6:p.Asn2754Ile	na	tolerated(0.05)	probably_damaging(1)	0.302	missense_variant	MODERATE	na	0	na	6.673e-05	na	1e-10	Cilia, SysCilia
1-07319	LVO	DVL1		0.002396	27.0752	3.53778	0.892304	compound_het	1:1275486	ENST00000378888.5:c.841G>T	ENSP00000368166.5:p.Gly281Cys	na	deleterious(0)	probably_damaging(0.987)	0.329	missense_variant	MODERATE	na	1:1271853	ENST00000378888.5:c.1757C>G	ENSP00000368166.5:p.Pro586Arg	rs113005319	tolerated(0.51)	benign(0.127)	0.048	missense_variant	MODERATE	na	0	32	8.984e-06	0.03841	3.45075e-07	Cilia, SysCilia
1-07338	OTH	USH2A		0.000399	35.4491	4.57901	0.938047	compound_het	1:215848549	ENST00000307340.3:c.12704A>C	ENSP00000305941.3:p.Gln4235Pro	na	tolerated(0.3)	benign(0.005)	0.104	missense_variant	MODERATE	na	1:216172265	ENST00000307340.3:c.6621C>A	ENSP00000305941.3:p.Tyr2207Ter	COSM361443	na	na	stop_gain	stop_gained	HIGH	na	na	0	na	na	1e-10	Cilia, SysCilia
1-07381	OTH	GLI2		0.000799	30.7096	4.06533	0.902859	compound_het	2:121713000	ENST00000361492.4:c.637G>A	ENSP00000354586.4:p.Val213Met	rs202139687	tolerated(0.6)	possibly_damaging(0.557)	0.277	missense_variant	MODERATE	na	2:121708842	ENST00000361492.4:c.278C>T	ENSP00000354586.4:p.Pro93Leu	na	deleterious(0.02)	benign(0.251)	0.432	missense_variant	MODERATE	na	0	na	0.004351	na	4.351e-08	Cilia, SysCilia
1-07381	OTH	CEP152		0.000399	36.3382	3.40033	0.500849	compound_het	15:49048567	ENST00000380950.2:c.2878T>C	ENSP00000370337.2:p.Trp960Arg	rs201342438	deleterious(0)	probably_damaging(1)	0.415	missense_variant	MODERATE	uncertain_significance	15:49031430	ENST00000380950.2:c.4144_4148del	ENSP00000370337.2:p.Asn1382CysfsTer10	rs768313937	na	na	frame_shift	frameshift_variant	HIGH	na	1	0	0.006217	0.0002388	1.48462e-06	Cilia
1-07406	LVO	TOPORS		0.000399	32.095	4.62433	0.94384	compound_het	9:32542166	ENST00000360538.2:c.2357G>A	ENSP00000353735.2:p.Arg786Gln	rs374383518	deleterious(0)	benign(0.003)	0.021	missense_variant	MODERATE	na	9:32542025	ENST00000360538.2:c.2498A>G	ENSP00000353735.2:p.Asp833Gly	rs757158120	tolerated(0.48)	benign(0.275)	0.193	missense_variant	MODERATE	na	0	0	0.0003249	0.000065	2.11185e-08	Cilia, SysCilia	CREPBP**
1-07450	CTD	DNAH7	Yes	0.000399	36.3602	3.11273	0.341004	compound_het	2:196602772	ENST00000312428.6:c.11948G>A	ENSP00000311273.6:p.Arg3983Gln	rs62203618	deleterious(0)	probably_damaging(1)	0.488	missense_variant	MODERATE	na	2:196619184	ENST00000312428.6:c.11638_11640del	ENSP00000311273.6:p.Phe3880del	rs755477187	na	na	inframe_del	inframe_deletion	MODERATE	na	0	0	0.0006498	0.001915	1.24437e-06	Cilia, FoxJ1
1-07526	LVO	PKHD1L1		0.000399	35.6474	2.84595	0.218725	compound_het	8:110424563	ENST00000378402.5:c.2155C>T	ENSP00000367655.5:p.Pro719Ser	rs145408242	deleterious(0.01)	benign(0.147)	0.473	missense_variant	MODERATE	na	8:110476775	ENST00000378402.5:c.7714C>T	ENSP00000367655.5:p.Arg2572Ter	rs181520404	na	na	stop_gain	stop_gained	HIGH	na	0	0	0.003	0.0003658	1.0974e-06	Cilia
1-08053	CTD	MEGF8		0.000799	30.8683	5.28892	0.993611	compound_het	19:42879810	ENST00000251268.6:c.7421G>A	ENSP00000251268.5:p.Arg2474His	rs45623135	deleterious(0)	probably_damaging(0.996)	0.277	missense_variant	MODERATE	na	19:42864941	ENST00000251268.6:c.5503G>A	ENSP00000251268.5:p.Gly1835Arg	na	deleterious(0.01)	probably_damaging(1)	0.358	missense_variant	MODERATE	na	0	0	0.007318	6.888e-05	5.04064e-07	Cilia
1-08058	LVO	PKHD1L1		0.001597	34.4382	2.24309	0.218725	compound_het	8:110454320	ENST00000378402.5:c.4289C>T	ENSP00000367655.5:p.Pro1430Leu	rs186176277	deleterious(0.02)	benign(0.296)	0.412	missense_variant	MODERATE	na	8:110474015	ENST00000378402.5:c.7262del	ENSP00000367655.5:p.Gln2421ArgfsTer12	rs774053217	na	na	frame_shift	frameshift_variant	HIGH	na	4	0	0.006853	0.0002508	1.71873e-06	Cilia
1-09125	CTD	AVIL		0.000399	34.7619	3.48497	0.549413	compound_het	12:58201414	ENST00000257861.3:c.1291G>A	ENSP00000257861.3:p.Glu431Lys	rs142455344	tolerated(0.83)	benign(0.005)	0.009	missense_variant	MODERATE	na	12:58201505	ENST00000257861.3:c.1200G>C	ENSP00000257861.3:p.Trp400Cys	rs150785031	deleterious(0)	probably_damaging(0.999)	0.528	missense_variant	MODERATE	na	0	2	0.0002705	0.001977	5.34778e-07	Cilia	CHD7*
1-09359	CTD	TUBGCP6		0.002796	29.8697	2.55032	0.498892	compound_het	22:50659595	ENST00000248846.5:c.3193G>A	ENSP00000248846.5:p.Glu1065Lys	rs143759693	deleterious(0.04)	benign(0.217)	0.105	missense_variant	MODERATE	na	22:50658787	ENST00000248846.5:c.4001C>G	ENSP00000248846.5:p.Ser1334Trp	na	deleterious(0.02)	possibly_damaging(0.836)	0.1	missense_variant	MODERATE	na	0	na	0.0043	na	4.3e-08	Cilia, SysCilia
1-09781	LVO	PDE6B		0.001997	29.1269	3.82879	0.93099	compound_het	4:647723	ENST00000255622.6:c.794G>A	ENSP00000255622.6:p.Arg265Gln	rs144562730	tolerated(0.16)	probably_damaging(0.998)	0.577	missense_variant	MODERATE	uncertain_significance&likely_benign	4:655986	ENST00000255622.6:c.1678C>T	ENSP00000255622.6:p.Arg560Cys	rs201541131	deleterious(0)	probably_damaging(0.924)	0.823	missense_variant	MODERATE	pathogenic	2	0	0.003	0.0008	2.4e-06	Cilia	RPL5*
1-09889	LVO	FLNC		0.002796	28.8399	2.96026	0.718996	compound_het	7:128485240	ENST00000325888.8:c.3721C>T	ENSP00000327145.8:p.Arg1241Cys	rs146953558	deleterious(0.02)	benign(0.051)	0.563	missense_variant	MODERATE	benign	7:128494547	ENST00000325888.8:c.6808G>A	ENSP00000327145.8:p.Glu2270Lys	rs202223616	tolerated(1)	benign(0.063)	0.412	missense_variant	MODERATE	na	11	0	0.01143	0.001628	1.8608e-05	Cilia
1-10188	CTD	TRIM32		0.000399	31.3841	4.52433	0.930313	compound_het	9:119461243	ENST00000373983.2:c.1222C>T	ENSP00000363095.1:p.Arg408Cys	rs3747835	deleterious(0)	possibly_damaging(0.703)	0.519	missense_variant	MODERATE	uncertain_significance&not_provided	9:119461859	ENST00000373983.2:c.1838G>A	ENSP00000363095.1:p.Arg613Gln	rs199704873	tolerated(0.38)	benign(0)	0.342	missense_variant	MODERATE	uncertain_significance	1	0	0.005803	0.00006275	3.64138e-07	Cilia, SysCilia
1-10565	HTX	DNAH1		0.003594	30.528	2.3195	0.429465	compound_het	3:52419443	ENST00000420323.2:c.8605C>T	ENSP00000401514.2:p.Leu2869Phe	rs201678953	na	benign(0.015)	0.131	missense_variant	MODERATE	na	3:52387293	ENST00000420323.2:c.3202G>A	ENSP00000401514.2:p.Val1068Met	rs201455697	na	benign(0.153)	0.07	missense_variant	MODERATE	na	0	0	0.0002525	0.001579	3.98697e-07	Cilia, SysCilia
1-11341	CTD	PKD1		0.000399	34.5309	5.08018	0.979596	compound_het	16:2153512	ENST00000262304.4:c.8546C>T	ENSP00000262304.4:p.Ala2849Val	rs749216910	deleterious(0.02)	probably_damaging(0.999)	0.292	missense_variant	MODERATE	na	16:2159845	ENST00000262304.4:c.5323G>A	ENSP00000262304.4:p.Gly1775Ser	rs747771436	deleterious(0)	probably_damaging(1)	0.812	missense_variant	MODERATE	na	0	0	0.000195	0.00009748	1.90086e-08	Cilia, SysCilia
1-11594	HTX	CDK5RAP2		0.000399	33.6737	4.07415	0.825624	compound_het	9:123215886	ENST00000349780.4:c.2641G>A	ENSP00000343818.4:p.Asp881Asn	rs766761953	tolerated(0.71)	benign(0.003)	0.023	missense_variant	MODERATE	uncertain_significance	9:123173712	ENST00000349780.4:c.4338T>A	ENSP00000343818.4:p.Ser1446Arg	rs143341041	deleterious(0)	benign(0.055)	0.56	missense_variant	MODERATE	uncertain_significance	0	0	0.0001191	0.005449	6.48976e-07	Cilia
1-11606	CTD	APOB		0.001198	31.4296	4.16085	0.945567	compound_het	2:21228263	ENST00000233242.1:c.11477C>T	ENSP00000233242.1:p.Thr3826Met	rs61744153	na	probably_damaging(0.99)	0.197	missense_variant	MODERATE	uncertain_significance&benign	2:21230378	ENST00000233242.1:c.9362C>A	ENSP00000233242.1:p.Ala3121Glu	na	na	probably_damaging(1)	0.39	missense_variant	MODERATE	na	3	na	0.006565	na	6.565e-08	FoxJ1
1-12248	LVO	NOTCH1		0.000399	34.4803	6.66308	0.999456	compound_het	9:139401883	ENST00000277541.6:c.3517G>T	ENSP00000277541.6:p.Ala1173Ser	rs753060918	deleterious(0.04)	possibly_damaging(0.491)	0.279	missense_variant	MODERATE	na	9:139391778	ENST00000277541.6:c.6413C>G	ENSP00000277541.6:p.Pro2138Arg	na	tolerated(0.21)	benign(0.346)	0.359	missense_variant	MODERATE	na	0	na	0.00001969	na	1.969e-10	Cilia
1-12316	HTX	TUBGCP6		0.000399	31.2789	3.49473	0.554967	compound_het	22:50658442	ENST00000248846.5:c.4111C>T	ENSP00000248846.5:p.Pro1371Ser	rs141419187	tolerated(0.75)	benign(0.01)	0.06	missense_variant&splice_region_variant	MODERATE	na	22:50657735	ENST00000248846.5:c.4466C>T	ENSP00000248846.5:p.Thr1489Met	rs759472637	tolerated(0.12)	benign(0.404)	0.095	missense_variant	MODERATE	na	1	1	0.001044	0.00007985	8.33634e-08	Cilia, SysCilia
1-12752	CTD	E2F4		0.000399	32.6414	4.09816	0.833442	compound_het	16:67229826	ENST00000379378.3:c.950G>A	ENSP00000368686.3:p.Ser317Asn	rs200439672	tolerated(0.51)	benign(0.354)	0.203	missense_variant	MODERATE	na	16:67229794	ENST00000379378.3:c.956_958del	ENSP00000368686.3:p.Ser319del	na	na	na	inframe_del	inframe_deletion	MODERATE	na	0	na	0.0002655	na	2.655e-09	Cilia
1-12752	CTD	MEGF8		0.000399	32.7118	5.59067	0.993611	compound_het	19:42879810	ENST00000251268.6:c.7421G>A	ENSP00000251268.5:p.Arg2474His	rs45623135	deleterious(0)	probably_damaging(0.996)	0.277	missense_variant	MODERATE	na	19:42865104	ENST00000251268.6:c.5677_5697dup	ENSP00000251268.5:p.Thr1893_Cys1899dup	rs757114761	na	na	inframe_del	inframe_insertion	MODERATE	na	0	0	0.007318	0.00001918	1.40359e-07	Cilia
1-13339	CTD	CRB2		0.000399	35.8904	3.69091	0.66206	compound_het	9:126129478	ENST00000359999.3:c.782A>G	ENSP00000353092.3:p.Asp261Gly	na	deleterious(0.01)	probably_damaging(1)	0.73	missense_variant	MODERATE	na	9:126132761	ENST00000359999.3:c.1429C>T	ENSP00000353092.3:p.Arg477Cys	rs146271715	na	na	0.372	missense_variant	MODERATE	na	na	0	na	0.000307	3.07e-09	Cilia
1-13931	LVO	DNAH1		0.001597	27.5095	2.55483	0.364631	compound_het	3:52429022	ENST00000490713.1:c.1615G>A	ENSP00000419071.1:p.Ala539Thr	rs138940904	deleterious(0.01)	probably_damaging(0.998)	0.316	missense_variant&NMD_transcript_variant	MODERATE	na	3:52425267	ENST00000490713.1:c.514C>T	ENSP00000419071.1:p.Arg172Cys	rs200784189	deleterious(0)	probably_damaging(0.944)	0.297	missense_variant&NMD_transcript_variant	MODERATE	na	0	0	0.0029	0.001412	4.0948e-06	Cilia, SysCilia
1-14121	CTD	DRD5		0.000399	32.0345	3.78272	0.707627	compound_het	4:9783754	ENST00000304374.2:c.101C>A	ENSP00000306129.2:p.Pro34Gln	rs772917283	tolerated(0.08)	benign(0.015)	0.007	missense_variant	MODERATE	na	4:9783964	ENST00000304374.2:c.311C>T	ENSP00000306129.2:p.Ala104Val	na	tolerated(0.24)	benign(0.242)	0.248	missense_variant	MODERATE	na	0	na	0.00002571	na	2.571e-10	Cilia, SysCilia
1-14955	CTD	CELSR2		0.000399	34.7491	3.62863	0.62927	compound_het	1:109805791	ENST00000271332.3:c.4736A>T	ENSP00000271332.3:p.Asp1579Val	rs139406620	tolerated(0.1)	benign(0.079)	0.668	missense_variant	MODERATE	na	1:109792963	ENST00000271332.3:c.262G>T	ENSP00000271332.3:p.Asp88Tyr	na	deleterious_low_confidence(0.01)	benign(0.226)	0.235	missense_variant	MODERATE	na	1	na	0.00397	na	3.97e-08	Cilia
1-15345	LVO	SPTBN5		0.001997	32.7843	3.14996	0.738646	compound_het	15:42171590	ENST00000320955.6:c.3050G>A	ENSP00000317790.6:p.Arg1017Gln	rs369361958	tolerated(1)	benign(0)	0.144	missense_variant	MODERATE	na	15:42167130	ENST00000320955.6:c.4412T>A	ENSP00000317790.6:p.Leu1471Gln	na	deleterious(0)	probably_damaging(1)	0.391	missense_variant	MODERATE	na	0	0	0.0001198	1.585e-05	1.89883e-09	Cilia
1-15748	LVO	TTLL10		0.000399	33.494	1.20254	0.00632309	compound_het	1:1120377	ENST00000379288.3:c.1070T>A	ENSP00000368590.3:p.Met357Lys	rs116321663	tolerated(0.93)	benign(0)	0.038	missense_variant	MODERATE	na	1:1115661	ENST00000379288.3:c.232del	ENSP00000368590.3:p.His78ThrfsTer42	rs779853194	na	na	frame_shift	frameshift_variant	HIGH	na	0	1	0.02536	0.0009943	2.52154e-05	Cilia	KMT2D**
1-16268	CTD	MCHR1		0.000399	31.2333	3.65765	0.64472	compound_het	22:41075645	ENST00000249016.4:c.196G>A	ENSP00000249016.4:p.Gly66Ser	rs143694907	tolerated_low_confidence(0.26)	benign(0)	0.028	missense_variant	MODERATE	na	22:41077784	ENST00000249016.4:c.1121G>A	ENSP00000249016.4:p.Cys374Tyr	rs757942189	deleterious(0)	probably_damaging(0.999)	0.785	missense_variant	MODERATE	na	0	0	0.001135	0.000008954	1.01628e-08	Cilia, SysCilia
GT04007571	HTX	IFT172		0.001997	30.2013	4.63362	0.988515	compound_het	2:27668852	ENST00000260570.3:c.4759G>A	ENSP00000260570.3:p.Val1587Ile	rs774941853	tolerated(0.2)	benign(0.311)	0.144	missense_variant	MODERATE	na	2:27668267	ENST00000260570.3:c.4964A>G	ENSP00000260570.3:p.Asp1655Gly	na	deleterious(0)	probably_damaging(0.975)	0.744	missense_variant	MODERATE	na	0	0	0.0001191	0.0001191	1.41848e-08	Cilia, SysCilia, FoxJ1
GT04013282	LVO	PMFBP1		0.000399	36.5922	1.04614	0.00441936	compound_het	16:72153906	ENST00000237353.10:c.2851G>A	ENSP00000237353.10:p.Glu951Lys	rs139362746	tolerated(0.13)	benign(0.026)	0.031	missense_variant	MODERATE	na	16:72164243	ENST00000237353.10:c.1651G>A	ENSP00000237353.10:p.Glu551Lys	na	tolerated(0.4)	benign(0.045)	0.019	missense_variant	MODERATE	na	0	na	0.0002924	na	2.924e-09	Cilia
GT04014641	LVO	KIF27		0.001597	32.5408	3.16319	0.699619	compound_het	9:86465079	ENST00000334204.2:c.3200G>A	ENSP00000333928.2:p.Arg1067Gln	rs71502726	deleterious(0)	benign(0.07)	0.284	missense_variant	MODERATE	na	9:86452363	ENST00000334204.2:c.3467del	ENSP00000333928.2:p.Gly1156GlufsTer9	na	na	na	frame_shift	frameshift_variant	HIGH	na	19	0	0.018	9e-06	1.62e-07	Cilia, SysCilia
M003-08	HTX	CDH23		0.001597	32.8369	3.07494	0.655267	compound_het	10:73439205	ENST00000224721.6:c.1829C>T	ENSP00000224721.6:p.Ala610Val	rs201475055	tolerated(0.12)	benign(0.007)	0.073	missense_variant	MODERATE	uncertain_significance&likely_benign	10:73537994	ENST00000224721.6:c.5131C>T	ENSP00000224721.6:p.Arg1711Cys	rs759876454	tolerated(0.06)	benign(0.003)	0.105	missense_variant	MODERATE	na	1	0	0.004284	0.0004873	2.08759e-06	Cilia, SysCilia
1-00100	CTD	SAC3D1		0.004393	26.1425	2.33131	0.48618	recessive	11:64811900	ENST00000398846.1:c.778C>T	ENSP00000381824.1:p.Arg260Cys	rs193165731	tolerated(0.09)	benign(0.007)	0.057	missense_variant	MODERATE	na	na	na	na	na	na	na	na	na	na	na	11	na	0.01715	na	0.000294122	Cilia	BAG6*
1-00116	CTD	NEK2		0.000399	29.0192	4.62139	0.943481	recessive	1:211846979	ENST00000366998.3:c.401G>A	ENSP00000355965.3:p.Gly134Asp	rs146297864	tolerated(0.05)	benign(0.067)	0.144	missense_variant	MODERATE	na	na	na	na	na	na	na	na	na	na	na	0	na	0.002917	na	8.50889e-06	Cilia, SysCilia
1-00318	CTD	HTT		0.000399	33.0431	4.34715	0.898761	recessive	4:3076665	ENST00000355072.5:c.113A>C	ENSP00000347184.5:p.Gln38Pro	na	tolerated_low_confidence(0.32)	benign(0)	0.045	missense_variant	MODERATE	na	na	na	na	na	na	na	na	na	na	na	na	na	na	na	1e-10	Cilia, SysCilia
1-00392	HTX	DNAI2		0.000399	33.137	5.20709	0.984687	recessive	17:72301523	ENST00000307504.5:c.724G>A	ENSP00000302929.5:p.Asp242Asn	rs567531807	deleterious(0)	probably_damaging(0.969)	0.481	missense_variant	MODERATE	na	na	na	na	na	na	na	na	na	na	na	0	na	0.0014	na	1.96e-06	Cilia, SysCilia
1-00596	LVO	MYO3B	Yes	0.000399	30.9157	3.84351	0.735722	recessive	2:171055816	ENST00000442690.1:c.99G>A	ENSP00000401160.1:p.Gly34Asp	rs369530428	deleterious(0)	probably_damaging(0.998)	0.77	missense_variant	MODERATE	na	na	na	na	na	na	na	na	na	na	na	0	na	0.002	na	4e-06	Cilia	KMT2D
1-00982	HTX	TTLL4		0.000399	38.3129	3.04244	0.305621	recessive	2:219612843	ENST00000434241.1:c.285G>A	ENSP00000407434.1:p.Glu96Lys	rs777292788	na	unknown(0)	0.149	missense_variant&NMD_transcript_variant	MODERATE	na	na	na	na	na	na	na	na	na	na	na	0	na	0.0001824	na	3.32698e-08	Cilia
1-00998	CTD	NPHP4		0.001597	30.7713	3.87319	0.922751	recessive	1:5987774	ENST00000489180.2:c.1376C>A	ENSP00000423747.1:p.Thr459Lys	rs371819898	tolerated(0.98)	benign(0.006)	0.182	missense_variant&NMD_transcript_variant	MODERATE	uncertain_significance	na	na	na	na	na	na	na	na	na	na	0	na	0.0009856	na	9.71407e-07	Cilia, SysCilia
1-01122	HTX	KIF6		0.000399	28.5251	3.37862	0.488356	recessive	6:39552692	ENST00000441975.1:c.420A>C	ENSP00000404856.1:p.Glu140Asp	rs150520804	deleterious(0.01)	possibly_damaging(0.722)	0.544	missense_variant	MODERATE	na	na	na	na	na	na	na	na	na	na	na	0	na	0.01676	na	0.000280898	FoxJ1
1-01184	HTX	DNAH6		0.002796	30.2914	2.17474	0.295412	recessive	2:84745092	ENST00000398278.2:c.142A>G	ENSP00000381326.2:p.Thr48Ala	rs759899365	tolerated_low_confidence(0.3)	benign(0)	0.007	missense_variant	MODERATE	na	na	na	na	na	na	na	na	na	na	na	0	na	0.0005258	na	2.76466e-07	Cilia, SysCilia
1-01184	HTX	CCDC151		0.000399	34.1085	5.2145	0.984942	recessive	19:11532428	ENST00000356392.4:c.1507G>T	ENSP00000348757.3:p.Val503Leu	rs368706462	tolerated(0.06)	possibly_damaging(0.81)	0.134	missense_variant	MODERATE	na	na	na	na	na	na	na	na	na	na	na	0	na	0.0003574	na	1.27735e-07	Cilia, FoxJ1
1-01184	HTX	NUP153		0.001597	29.8549	3.52023	0.841256	recessive	6:17662255	ENST00000262077.2:c.1262G>A	ENSP00000262077.2:p.Arg421Gln	rs201406748	tolerated(0.6)	benign(0.003)	0.041	missense_variant	MODERATE	na	na	na	na	na	na	na	na	na	na	na	na	na	0.001407	na	1.97965e-06	Cilia
1-01520	LVO	PPEF2	Yes	0.000399	39.9026	3.54989	0.586076	recessive	4:76785641	ENST00000286719.7:c.1960C>T	ENSP00000286719.6:p.Arg654Ter	rs61729786	na	na	stop_gain	stop_gained	HIGH	na	na	na	na	na	na	na	na	na	na	na	1	na	0.01473	na	0.000216973	Cilia
1-01984	LVO	SYNE2		0.002396	31.3017	4.13242	0.97022	recessive	14:64484335	ENST00000344113.4:c.4910A>G	ENSP00000341781.4:p.Tyr1637Cys	rs143578863	deleterious(0.03)	benign(0.015)	0.07	missense_variant	MODERATE	uncertain_significance	na	na	na	na	na	na	na	na	na	na	0	na	0.004	na	1.6e-05	Cilia, SysCilia
1-02025	CTD	HTT		0.000399	34.2851	4.34715	0.898761	recessive	4:3148624	ENST00000355072.5:c.3244G>C	ENSP00000347184.5:p.Asp1082His	rs1065746	deleterious(0.01)	probably_damaging(0.999)	0.693	missense_variant	MODERATE	na	na	na	na	na	na	na	na	na	na	na	0	na	0.002988	na	8.92814e-06	Cilia, SysCilia	NGFR
1-02030	CTD	DNAH5		0.001597	32.453	4.38187	0.974707	recessive	5:13717606	ENST00000265104.4:c.12523G>A	ENSP00000265104.4:p.Val4175Met	rs148123430	tolerated(0.14)	benign(0.107)	0.137	missense_variant	MODERATE	uncertain_significance	na	na	na	na	na	na	na	na	na	na	0	na	0.001	na	1e-06	Cilia, SysCilia
1-02287	CTD	TCTN1		0.001597	28.1371	4.20951	0.962842	recessive	12:111082911	ENST00000397655.3:c.1429A>T	ENSP00000380775.3:p.Ile477Phe	rs201894544	tolerated(0.19)	benign(0.001)	0.239	missense_variant	MODERATE	na	na	na	na	na	na	na	na	na	na	na	0	na	0.004907	na	2.40786e-05	Cilia, SysCilia
1-02531	CTD	PPEF2		0.000399	39.9026	3.52533	0.572295	recessive	4:76785641	ENST00000286719.7:c.1960C>T	ENSP00000286719.6:p.Arg654Ter	rs61729786	na	na	stop_gained	stop_gained	HIGH	na	na	na	na	na	na	na	na	na	na	na	1	na	0.01473	na	0.000216973	Cilia
1-02637	OTH	E2F4		0.000399	40.1951	4.13674	0.845411	recessive	16:67229793	ENST00000379378.3:c.950_958del	ENSP00000368686.3:p.Ser317_Ser319del	rs765662164	na	na	inframe_del	inframe_deletion	MODERATE	na	na	na	na	na	na	na	na	na	na	na	na	na	0.02812	na	0.000790734	Cilia
1-03627	CTD	PTGS1		0.001198	27.6617	3.42452	0.761213	recessive	9:125133491	ENST00000426608.1:c.35_40del	ENSP00000411606.1:p.Leu12_Leu13del	rs534752292	na	na	inframe_del	inframe_deletion	MODERATE	na	na	na	na	na	na	na	na	na	na	na	na	na	0.007269	na	5.28384e-05	Cilia
1-04292	LVO	WDR78		0.002396	27.1383	-0.225242	0.00142779	recessive	1:67279835	ENST00000464352.2:c.1724C>T	ENSP00000433682.1:p.Ser575Phe	rs148734945	deleterious(0.02)	benign(0.21)	0.058	missense_variant	MODERATE	na	na	na	na	na	na	na	na	na	na	na	0	na	0.004	na	1.6e-05	Cilia, SysCilia, FoxJ1
1-04503	OTH	TTC12		0.000799	34.1308	0.914748	0.00652827	recessive	11:113235651	ENST00000314756.3:c.1911C>G	ENSP00000315160.3:p.Asn637Lys	rs145338802	tolerated(0.09)	benign(0.03)	0.019	missense_variant	MODERATE	na	na	na	na	na	na	na	na	na	na	na	0	na	0.0005819	na	3.38608e-07	Cilia, SysCilia, FoxJ1
1-04633	LVO	TUBB3		0.000399	35.1046	4.04362	0.815271	recessive	16:89986498	ENST00000556922.1:c.832A>G	ENSP00000451560.1:p.Lys278Glu	rs201171524	deleterious_low_confidence(0.02)	benign(0.036)	0.074	missense_variant	MODERATE	uncertain_significance	na	na	na	na	na	na	na	na	na	na	0	na	0.0008771	na	7.69304e-07	Cilia, SysCilia
1-05014	LVO	NPHP3	Yes	0.000399	31.8238	5.55478	0.993065	recessive	3:132400851	ENST00000337331.5:c.3896G>A	ENSP00000338766.5:p.Gly1299Asp	rs190548695	deleterious(0.05)	benign(0.335)	0.542	missense_variant	MODERATE	uncertain_significance	na	na	na	na	na	na	na	na	na	na	0	na	0.0043	na	1.849e-05	Cilia, SysCilia
1-05117	OTH	SPATA18		0.000399	31.8026	2.78291	0.194934	recessive	4:52945049	ENST00000295213.4:c.1169G>T	ENSP00000295213.4:p.Ser390Ile	rs112495967	deleterious(0.01)	possibly_damaging(0.901)	0.142	missense_variant	MODERATE	na	na	na	na	na	na	na	na	na	na	na	0	na	0.001637	na	2.67977e-06	Cilia, FoxJ1
1-05226	CTD	RANBP1		0.000799	29.6686	3.16303	0.537875	recessive	22:20103751	ENST00000432879.1:c.44G>A	ENSP00000404724.1:p.Arg15Gln	rs147321971	deleterious_low_confidence(0)	unknown(0)	0.144	missense_variant	MODERATE	na	na	na	na	na	na	na	na	na	na	na	0	na	0.0031	na	9.61e-06	Cilia, SysCilia
1-05226	CTD	CTSH		0.001198	30.4427	4.04957	0.930769	recessive	15:79215342	ENST00000220166.5:c.925A>G	ENSP00000220166.5:p.Met309Val	rs377180628	tolerated(0.29)	benign(0.003)	0.023	missense_variant	MODERATE	na	na	na	na	na	na	na	na	na	na	na	0	na	0.0001165	na	1.35722e-08	Cilia
1-05440	HTX	EFHB		0.001198	28.9341	0.754124	0.00676322	recessive	3:19956795	ENST00000440022.1:c.498del	ENSP00000396778.1:p.Gly167GlufsTer44	rs546854889	na	na	frame_shift	frameshift_variant&splice_region_variant	HIGH	na	na	na	na	na	na	na	na	na	na	na	21	na	0.02386	na	0.0005693	FoxJ1
1-05815	LVO	EVC		0.000399	33.884	5.20363	0.984566	recessive	4:5743510	ENST00000264956.6:c.770T>A	ENSP00000264956.6:p.Leu257Gln	rs750565190	deleterious(0.01)	probably_damaging(0.925)	0.195	missense_variant	MODERATE	likely_pathogenic	na	na	na	na	na	na	na	na	na	na	na	na	na	na	1e-10	Cilia, SysCilia
1-06817	LVO	SGSM3		0.000399	32.5653	2.80604	0.203427	recessive	22:40803270	ENST00000248929.9:c.1306C>T	ENSP00000248929.8:p.Arg436Trp	rs548167730	deleterious(0)	probably_damaging(0.995)	0.377	missense_variant	MODERATE	na	na	na	na	na	na	na	na	na	na	na	0	na	0.004615	na	2.12982e-05	Cilia
1-13653	OTH	LAMA5		0.000399	35.2868	4.25224	0.877073	recessive	20:60904216	ENST00000252999.3:c.4213G>A	ENSP00000252999.3:p.Ala1405Thr	rs779995373	deleterious(0.03)	benign(0.014)	0.082	missense_variant	MODERATE	na	na	na	na	na	na	na	na	na	na	na	0	na	0.004469	na	1.9972e-05	Cilia
VAAST - Variant Annotation And Search Tool; NG - Nature Genetics 49:1593-1601; CLRT- Composite Likelihood Ratio Test; PHEVOR - PHEnotype driven Variant Ontological Re-ranking tool; HGVS - Human Genome Variant Sequence; VEP - Variant Effect Predictor; Impact - VEP impact prediction; ClinSig - reported clinical significance by ClinVar and VEP; na - not available; ExpGTfreq - expected population fre…
