# Supplementary material for: De novo and recessive forms of congenital heart disease have distinct genetic and phenotypic landscapes
Source: Nat Commun. 2019 Oct 17;10:4722. doi: 10.1038/s41467-019-12582-y (PMC6797711; doi:10.1038/s41467-019-12582-y)
Supplement: Supplementary file 4 — Supplementary Dataset 3 [file 41467_2019_12582_MOESM4_ESM.xlsx]

## Sheet: SuppData3.Multiple probands
Supplementary Data 3. Genes with damaging recessive variation in two or more probands
Gene	Number of probands	Phenotype	BlindedID	Phevor prior probability (HTX)	Evidence for heart phenotype	Comments
DNAH1	8	CTD,HTX,HTX,HTX,HTX,LVO,LVO,OTH	1-00235,1-00323,1-00669,1-05250,1-10565,1-03690,1-13931,1-02900	0.48478	human	Primary ciliary diskinesia[1], Karangener syndrome
GPR98	8	CTD,CTD,CTD,HTX,HTX,HTX,HTX,LVO	1-03419,1-03538,1-04162,1-01106,1-03737,1-03972,1-07026,1-05270	0.7964	human	Tetrology of Fallot (GWAS)[2], Usher syndrome type 2C
DNAH5	7	CTD,CTD,CTD,HTX,HTX,HTX,LVO	1-00949,1-02030,1-02133,1-04324,1-05359,1-06077,1-05151	0.98676	human, mouse	Primary ciliary diskinesia, Karangener syndrome[3]
DNAH7	6	CTD,CTD,HTX,HTX,OTH,OTH	1-03580,1-07450,1-00620,1-01854,1-02549,1-03033	0.49311	human, zebrafish	Primary ciliary diskinesia[4], L-R organization in zebrafish[5]
CDH23	5	CTD,CTD,HTX,LVO,OTH	1-04747,1-07310,M003-08,1-01518,1-02179	0.70906	-	Usher syndrome 1D, deafness, kidney function decline
LAMA5	5	HTX,LVO,LVO,LVO,OTH	1-03742,1-01788,1-02267,1-04867,1-13653	0.85323	-	Lamanin subunit alpha-5, mediates embryonic cell migration and organization
MYO15A	5	CTD,HTX,LVO,LVO,OTH	1-02500,1-01242,1-05092,1-05393,1-03560	0.564	-	Unconventional myosin, common cause of deafness, associated with stereocilia
PCM1	5	CTD,CTD,CTD,HTX,LVO	1-00009,1-04162,1-05257,1-02942,1-00381	0.73861	-	Expressed in heart, association with BBS4 at centriole[6]
PKHD1L1	5	CTD,LVO,LVO,OTH,OTH	1-00517,1-07526,1-08058,1-03281,1-04959	0.25853	human	Polycystic kidney and hepatic disease, CNV in CTD cohort [7]
SPTBN5	5	CTD,HTX,HTX,LVO,OTH	1-05178,1-01327,1-06401,1-15345,1-04603	0.30575	-	Usher syndrome, macular holes, low heart expression
SYNE2	5	CTD,LVO,LVO,LVO,OTH	1-04709,1-01548,1-01984,1-02938,1-07225	0.96425	human	Expressed in heart, Emery-Dreifuss muscular dystrophy
DNAH10	4	CTD,HTX,HTX,LVO	1-01997,1-01197,1-05551,1-05764	0.4418	human	Primary ciliary diskinesia, paralog of DNAH2, CNV variants cause HTX [8]
DNAH3	4	CTD,CTD,CTD,LVO	1-00738,1-01943,1-06321,1-05270	0.29217	-	Paralog of DNAH7
DYNC2H1	4	CTD,LVO,LVO,OTH	1-01049,1-04392,1-05123,1-01627	0.97155	human, mouse	Skeletal ciliopathies
PKD1	4	CTD,CTD,LVO,LVO	1-00843,1-11341,1-00336,1-06817	0.96882	human, mouse	Polycystic kidney disease, mitral valve prolapse, association between CHD and renal disease
TUBGCP6	4	CTD,HTX,HTX,HTX	1-05514,1-03661,1-09359,1-12316	0.51992	-	Gamma-tubulin complex component 6, required for microtubule nucleation at centrosome, associated with microcephaly
AHI1	3	HTX,HTX,LVO	1-03829,1-05668,1-00090	0.9856	-	Positive modulator of WNT signaling, paralog of WDR44, required for non-motile cilium and RAB8A recruitment
APOB	3	CTD,CTD,OTH	1-07263,1-11606,1-00224	0.93791	human	Maternal lipid imbalance is associated with CHD [9]
DNAH11	3	HTX,HTX,LVO	1-03602,1-04567,1-05363	0.98683	human, mouse	Associated with ASD and heterotaxy, cardiac defects in DNAH11/DNAH5 patient, hyperkinetic cilia beat, Kartagener Syndrome, infertility
DNAH2	3	CTD,CTD,HTX	1-00305,1-00995,1-03038	0.35849	human	Association with PCD in patients, DNAH2/DNAH11 in PCD/CHD patient [10]
PMFBP1	3	CTD,LVO,LVO	1-02793,1-01984,GT04013282	0.010508	human?	Gene within large deletion in CHD patient [11]
TTLL10	3	LVO,LVO,OTH	1-02719,1-15748,1-04535	0.19412	-	Protein-glycine ligase activity, expressed in heart
USH2A	3	CTD,HTX,OTH	1-00400,1-02199,1-07338	0.91567	-	Hearing and vision loss (RP)
ANK3	2	HTX,LVO	1-02563, 1-02312	0.85849	-	High heart expression, associates with cardiac Na channel SCN5a
ARHGEF11	2	LVO,OTH	1-06821, 1-04922	0.80991	-	Rho Guanine Nucleotide Exchange Factor 11
DNAH12	2	LVO,OTH	1-03435, 1-05127	0.44184	-	Paralog of DNAH1, motile cilia function
DNAH6	2	HTX,LVO	1-01184, 1-00148	0.44146	zebrafish	Heterotaxy and PCG, needed for motile cilia [12]
DRD5	2	CTD,CTD	1-04274, 1-14121	0.72748	-	Possible NDD gene
E2F4	2	CTD,OTH	1-12752, 1-02637	0.80015	-	Cell cycle regulation, transcription factor, expressed in heart
ECT2L	2	HTX,LVO	1-00455, 1-03300	0.00362	-	Rho guanyl-nucleotide exchange factor activity
EPS15	2	HTX,HTX	1-01747, 1-02097	0.74495	-	Clathrin-coated pit protein, involved in cell growth
EYS	2	CTD,LVO	1-05476, 1-06680	0.9115	-	EGF-like protein, recessive RP, homolog of HSPG2
FLNC	2	CTD,LVO	1-06149, 1-09889	0.9025	human	Gamma-filamin, cytoskeletal signaling, required for normal myogenesis, heart expressed, recessive congenital cardiomyopathy [13]
HTT	2	CTD,OTH	1-02025,1-03338	0.88762	-	Association of serotonin and SIDS
HYDIN	2	CTD,LVO	1-03855, 1-02990	0.9171	human	Mutations in sporadic ASD [14]
IFT172	2	HTX,OTH	GT04007571, 1-05157	0.4362	mouse	Hypomorphic mouse model of VACTERL and AV canal, interacts with Dync2h1
MEGF8	2	CTD,CTD	1-08053, 1-12752	0.99829	mouse, zebrafish	HTX and heart defects in zebrafish
NOTCH1	2	HTX,LVO	1-05365, 1-12248	0.96165	human, mouse, zebrafish	Dominant high penetrance for left and right sided CHD, critical gene for heart development but mutations are found in only ~1% of spordic CHD [15]
NPHP3	2	LVO,LVO	1-02860, 1-05014	0.99864	human, mouse	Causes many birth defects, interacts with Wnt pathway, HTX as recessive [16]
PARK2	2	HTX,LVO	1-02702, 1-02990	0.90877	-	Heart integrity
PDE6B	2	CTD,LVO	1-00343, 1-09781	0.91376	-	Retinal phenotype
PKHD1	2	LVO,OTH	1-02189, 1-06457	0.95306	mouse	Common mutations in both CHD and renal genes
PPEF2	2	CTD,LVO	1-02531, 1-01520	0.64929	-	Role in visual system, retina
PTPDC1	2	CTD,LVO	1-01110, 1-02675	0.13544	-	Roles in cilia formation and maintenance; expressed in heart
TTLL6	2	HTX, LVO	1-04280, 1-05270	0.3518	human	Joubert Syndrome; brain, renal, heart defects
TUBB3	2	LVO, LVO	1-02723,1-04633	0.73772	-	Member of beta-tubulin famliy, related to Robo and cytoskeletal signalling
WDR27	2	LVO, LVO	1-02736, 1-05701	0	human	Discordant methylation patterns in discordant CHD twins
References
1	Imtiaz, F., et al., Variation in DNAH1 may contribute to primary ciliary dyskinesia. BMC Med Genet, 2015. 16: p. 14.
2	Guo, T., et al., Genome-Wide Association Study to Find Modifiers for Tetralogy of Fallot in the 22q11.2 Deletion Syndrome Identifies Variants in the GPR98 Locus on 5q14.3. Circ Cardiovasc Genet, 2017. 10(5).
3	Lalani, S.R. and J.W. Belmont, Genetic basis of congenital cardiovascular malformations. Eur J Med Genet, 2014. 57(8): p. 402-413.
4	Zhang, Y.J., et al., Identification of dynein heavy chain 7 as an inner arm component of human cilia that is synthesized but not assembled in a case of primary ciliary dyskinesia. J Biol Chem, 2002. 277(20): p. 17906-15.
5	Sampaio, P., et al., Left-right organizer flow dynamics: how much cilia activity reliably yields laterality? Dev Cell, 2014. 29(6): p. 716-28.
6	Kim, J.C., et al., The Bardet-Biedl protein BBS4 targets cargo to the pericentriolar region and is required for microtubule anchoring and cell cycle progression. Nat Genet, 2004. 36(5): p. 462-70.
7	Xie, H.M., et al., Rare copy number variants in patients with congenital conotruncal heart defects. Birth Defects Res, 2017. 109(4): p. 271-295.
8	Liu, C., et al., Rare copy number variants analysis identifies novel candidate genes in heterotaxy syndrome patients with congenital heart defects. BMC Genome Medicine, 2018. 10(40): p. 1-13.
9	Smedts, H.P., et al., A derangement of the maternal lipid profile is associated with an elevated risk of congenital heart disease in the offspring. Nutr Metab Cardiovasc Dis, 2012. 22(6): p. 477-85.
10	Berg, J.S., et al., Next generation massively parallel sequencing of targeted exomes to identify genetic mutations in primary ciliary dyskinesia: implications for application to clinical testing. Genet Med, 2011. 13(3): p. 218-29.
11	Al-Hassnan, Z.N., et al., Identification of novel genomic imbalances in Saudi patients with congenital heart disease. Mol Cytogenet, 2018. 11: p. 9.
12	Li, Y., et al., DNAH6 and Its Interactions with PCD Genes in Heterotaxy and Primary Ciliary Dyskinesia. PLoS Genet, 2016. 12(2): p. e1005821.
13	Reinstein, E., et al., Congenital dilated cardiomyopathy caused by biallelic mutations in Filamin C. Eur J Hum Genet, 2016. 24(12): p. 1792-1796.
14	Liu, Y., et al., Novel Genetic Variants of Sporadic Atrial Septal Defect (ASD) in a Chinese Population Identified by Whole-Exome Sequencing (WES). Med Sci Monit, 2018. 24: p. 1340-1358.
15	Kerstjens-Frederikse, W.S., et al., Cardiovascular malformations caused by NOTCH1 mutations do not keep left: data on 428 probands with left-sided CHD and their families. Genet Med, 2016. 18(9): p. 914-23.
16	Bergmann, C., et al., Loss of nephrocystin-3 function can cause embryonic lethality, Meckel-Gruber-like syndrome, situs inversus, and renal-hepatic-pancreatic dysplasia. Am J Hum Genet, 2008. 82(4): p. 959-70.
