# Supplementary material for: De novo and recessive forms of congenital heart disease have distinct genetic and phenotypic landscapes
Source: Nat Commun. 2019 Oct 17;10:4722. doi: 10.1038/s41467-019-12582-y (PMC6797711; doi:10.1038/s41467-019-12582-y)
Supplement: Supplementary file 5 — Supplementary Dataset 4 [file 41467_2019_12582_MOESM5_ESM.xlsx]

## Sheet: SuppData4.Enrichment_P_values
Supplementary Data 4. P-value estimates for enrichment tests
Gene list	Number of genes	Recessive P-value	Recessive Burden-matched P-value	Recessive Housekeeping P-value	de novo P-value	de novo Burden-matched P-value	de novo Housekeeping P-values
SysCilia	302	< 0.00001	0.40082	0.99371	0.00915	0.7927	0.7927
Cilia	669	< 0.00001	0.35862	0.99997	0.00517	0.8754	0.71724
FoxJ1	116	0.03644	0.65955	0.98307	0.95762	0.57208	0.57208
CHD (no cilia)	402	0.00045	0.58542	0.99844	< 0.00001	0.86628	0.76551
Chromatin	163	0.00139	0.55553	0.97356	< 0.00001	0.87922	0.5988
Notch1 pathway	130	0.31581	0.54186	0.93873	0.00121	0.44531	0.69161
TGF-B pathway	431	1e-05	0.47056	0.99978	5e-05	0.8148	0.70351
Cytoskeletal genes (no cilia)	791	4e-05	0.55085	1	7e-05	0.59565	0.84526
Serine-Threonine kinases	47	0.34401	0.54065	0.7637	0.25176	0.42601	0.42601
High-expression mature brain genes	400	1	0.40529	0.99956	0.69714	0.63151	0.75914
High-expression mature liver genes	400	0.9341	0.37308	0.99956	0.98255	0.36079	0.75914
High-expression heart mature left venticle	400	0.82027	0.14924	0.99956	0.81452	0.63151	0.75914
High-heart expression genes	146	0.00019	0.62974	0.97352	< 0.00001	0.46473	0.58049
Autism candiate genes	86	0.00425	0.70315	0.89495	0.00016	0.56405	0.71558
P-values for enrichment are based on the empirical resampling of 100,000 independent random gene sets.
