# Supplementary material for: De novo and recessive forms of congenital heart disease have distinct genetic and phenotypic landscapes
Source: Nat Commun. 2019 Oct 17;10:4722. doi: 10.1038/s41467-019-12582-y (PMC6797711; doi:10.1038/s41467-019-12582-y)
Supplement: Supplementary file 6 — Supplementary Dataset 5 [file 41467_2019_12582_MOESM6_ESM.xlsx]

## Sheet: SuppData5.Z_scores
Supplementary Data 5. Descriptive statistics, Z-scores, and P-values for standardized distributions
Gene list	Number of genes	Mean	Standard deviation	Genes identified	Z-score	P-value, Z-distribution	P-value, Normal distribution
SysCilia recessive	302	49.58	10.27	129	7.73	<1e-5	<1e-5
SysCilia de novo	302	22.71	5.12	36	2.6	0.0262	0.009408
Cilia recessive	669	108.58	15.14	229	7.95	<1e-5	<1e-5
Cilia de novo	669	49.02	7.52	70	2.79	0.0103	0.00527
FoxJ1 recessive	116	19.64	6.39	32	1.93	0.07284	0.053096
FoxJ1 de novo	116	9.32	3.18	4	-1.67	0.02734	0.094417
CHD recessive	402	65.68	11.82	110	3.75	0.00086	0.00017
CHD de novo	402	29.85	5.89	112	13.95	<1e-5	<1e-5
Chromatin recessive	163	27.21	7.55	55	3.68	0.00274	0.000229
Chromatin de novo	163	12.69	3.76	77	17.1	<1e-5	<1e-5
Notch1 recessive	130	21.87	6.76	24	0.32	0.73328	0.752598
Notch1 de novo	130	10.34	3.38	24	4.04	0.00432	6e-05
Ser-Thr kinases recessive	47	8.56	4.09	9	0.11	0.87192	0.913931
Ser-Thr kinases de novo	47	4.34	2.1	5	0.31	0.50348	0.753622
TGF-B recessive	431	70.26	12.23	134	5.21	<1e-5	<1e-5
TGF-B de novo	431	31.93	6.09	62	4.94	6e-05	<1e-5
Cytoskeletal recessive	791	128.2	16.36	208	4.88	4e-05	<1e-5
Cytoskeletal de novo	791	57.8	8.22	94	4.4	0.00014	1.1e-05
P-values are based on sampled distributions.
