# Supplementary material for: De novo and recessive forms of congenital heart disease have distinct genetic and phenotypic landscapes
Source: Nat Commun. 2019 Oct 17;10:4722. doi: 10.1038/s41467-019-12582-y (PMC6797711; doi:10.1038/s41467-019-12582-y)
Supplement: Supplementary file 7 — Supplementary Dataset 6 [file 41467_2019_12582_MOESM7_ESM.xlsx]

## Sheet: SuppData6.Sanger_confirmations
Supplementary Data 6. Sanger confirmation of de novo and inherited compound heterozygotes
Proband Sample Blinded ID	Chromosome	Coordinates	genome build	Type	Gene	Nucleotide substitution	Protein substitution	Proband's genotype	Mother's genotype	Father's genotype	Confirmation status
De novo confirmation tests
1-04623	1	202702950	hg19	Missense_Mutation	KDM5B	ENST00000235790.4:c.3014A>G	ENSP00000235790.4:p.Asn1005Ser	A/G	A/A	A/A	Confirmed
1-05444	17	40273186	hg19	Missense_Mutation	KAT2A	ENST00000225916.5:c.137C>T	ENSP00000225916.5:p.Pro46Leu	C/T	C/C	C/C	Not Confirmed
1-07406	16	3820792	hg19	Termination	CREBBP	ENST00000262367.5:c.2659C>T	ENSP00000262367.5:p.Gln887Ter	C/T	C/C	C/C	Confirmed
1-08317	6	157470000	hg19	Missense_Mutation	ARID1B	ENST00000275248.4:c.2581G>A	ENSP00000275248.4:p.Gly861Arg	G/A (mosaic)	G/G	G/G	Confirmed
1-13659	5	137765518	hg19	Frameshift_Deletion	KDM3B	ENST00000314358.5:c.4758del	ENSP00000326563.5:p.Leu1587SerfsTer12	G/indel	T/T	T/T	Confirmed
1-15488	7	104753091	hg19	Missense_Mutation	KMT2E	ENST00000257745.4:c.4888C>T	ENSP00000257745.4:p.Pro1630Ser	C/T	C/C	C/C	Confirmed
1-15553	2	54135504	hg19	Missense_Mutation	PSME4	ENST00000404125.1:c.2737T>C	ENSP00000384211.1:p.Ser913Pro	T/C	T/T	T/T	Confirmed
1-15566	3	41277241	hg19	Frameshift_Deletion	CTNNB1	ENST00000349496.5:c.1711dup	ENSP00000344456.5:p.Glu571GlyfsTer38	T/indel	T/T	T/T	Confirmed
Recessive confirmation tests
1-00949	5	13714567	hg19	Missense_Mutation	DNAH5	ENST00000265104.4:c.13072C>T	ENSP00000265104.4:p.Arg4084Trp	C/T	C/C	C/T	Confirmed
1-00949	5	13721138	hg19	Missense_Mutation	DNAH5	ENST00000265104.4:c.12250C>T	ENSP00000265104.4:p.Arg4358Trp	C/T	C/T	C/C	Confirmed
1-01524	14	21854028	hg19	Missense_Mutation	CHD8	ENST00000399982.2:c.7490A>C	ENSP00000382863.2:p.His2497Pro	A/C	A/C	A/A	Confirmed
1-01524	14	21878056	hg19	Missense_Mutation	CHD8	ENST00000399982.2:c.2318G>A	ENSP00000382863.2:p.Arg773Gln	G/A	G/G	G/A	Confirmed
1-02030	12	49433991	hg19	Missense_Mutation	KMT2D	ENST00000301067.7:c.7562C>T	ENSP00000301067.7:p.Ser2521Phe	C/T	C/C	C/T	Confirmed
1-02030	12	49445526	hg19	Missense_Mutation	KMT2D	ENST00000301067.7:c.1940C>A	ENSP00000301067.7:p.Pro647Gln	NA	NA	NA	Unable to confirm
1-03084	12	49438739	hg19	Missense_Mutation	KMT2D	ENST00000301067.7:c.4751A>G	ENSP00000301067.7:p.Tyr1584Cys	A/G	A/G	A/A	Confirmed
1-03084	12	49447416	hg19	Missense_Mutation	KMT2D	ENST00000301067.7:c.682C>G	ENSP00000301067.7:p.Arg228Gly	C/G	C/C	C/G	Confirmed
1-04324	5	13793797	hg19	Missense_Mutation	DNAH5	ENST00000265104.4:c.8051G>A	ENSP00000265104.4:p.Gly2684Glu	G/A	G/G	G/A	Confirmed
1-04324	5	13922373	hg19	Missense_Mutation	DNAH5	ENST00000265104.4:c.503T>C	ENSP00000265104.4:p.Leu168Pro	T/C	T/C	T/T	Confirmed
1-05567	12	49425883	hg19	Missense_Mutation	KMT2D	ENST00000301067.7:c.12605A>C	ENSP00000301067.7:p.Gln4202Pro	A/C	A/C	A/A	Confirmed
1-05567	12	49434252	hg19	Missense_Mutation	KMT2D	ENST00000301067.7:c.7301C>A	ENSP00000301067.7:p.Ala2434Asp	C/A	C/C	C/A	Confirmed
