# Supplementary material for: De novo and recessive forms of congenital heart disease have distinct genetic and phenotypic landscapes
Source: Nat Commun. 2019 Oct 17;10:4722. doi: 10.1038/s41467-019-12582-y (PMC6797711; doi:10.1038/s41467-019-12582-y)
Supplement: Supplementary file 8 — Supplementary Dataset 7 [file 41467_2019_12582_MOESM8_ESM.xlsx]

## Sheet: SuppData7.Ancestry_estimation
Supplementary Data 7. Five-component ancestry estimates for PCGC probands
SampleID	African	East Asian	European	South/Native American	South Asian	Top ancestry component(s)*	Classification
1-00004	0.034567	0.051242	0.914172	1e-05	1e-05	European(0.914172)	EuropeanAmerican
1-00008	0.041157	1e-05	0.945926	0.012897	1e-05	European(0.945926)	EuropeanAmerican
1-00009	0.070206	1e-05	0.702294	0.026604	0.200886	European(0.702294)	EuropeanAmerican
1-00021	1e-05	0.032859	0.892638	0.074483	1e-05	European(0.892638)	EuropeanAmerican
1-00025	1e-05	0.099923	0.900047	1e-05	1e-05	European(0.900047)	EuropeanAmerican
1-00030	0.104455	1e-05	0.62576	0.155976	0.113798	European(0.62576), Native American(0.155976)	EuropeanAmerican
1-00034	1e-05	1e-05	0.677323	0.033302	0.289356	European(0.677323), SouthAsian(0.289356)	EuropeanAmerican
1-00041	0.013657	1e-05	0.774541	0.00425	0.207542	European(0.774541)	EuropeanAmerican
1-00042	1e-05	0.117252	0.715556	0.022529	0.144653	European(0.715556)	EuropeanAmerican
1-00045	1e-05	1e-05	0.153902	0.846068	1e-05	Native American(0.846068)	NativeAmerican
1-00046	0.025099	0.103812	0.721413	0.105667	0.044009	European(0.721413)	EuropeanAmerican
1-00050	1e-05	1e-05	0.818863	0.052516	0.128601	European(0.818863)	EuropeanAmerican
1-00051	1e-05	1e-05	0.768131	0.005473	0.226376	European(0.768131)	EuropeanAmerican
1-00057	0.044659	0.076212	0.553539	0.32558	1e-05	European(0.553539), Native American(0.32558)	EuropeanAmerican
1-00058	0.07816	0.048751	0.873069	1e-05	1e-05	European(0.873069)	EuropeanAmerican
1-00064	1e-05	1e-05	0.91136	1e-05	0.08861	European(0.91136)	EuropeanAmerican
1-00070	0.106135	1e-05	0.893835	1e-05	1e-05	European(0.893835)	EuropeanAmerican
1-00071	0.095801	0.020776	0.870328	0.013085	1e-05	European(0.870328)	EuropeanAmerican
1-00075	1e-05	1e-05	0.99996	1e-05	1e-05	European(0.99996)	EuropeanAmerican
1-00078	0.115918	1e-05	0.819313	0.064749	1e-05	European(0.819313)	EuropeanAmerican
1-00079	0.257773	0.036848	0.529071	0.138225	0.038083	European(0.529071), African(0.257773)	EuropeanAmerican
1-00080	0.064643	1e-05	0.600108	0.007133	0.328107	European(0.600108), SouthAsian(0.328107)	EuropeanAmerican
1-00082	1e-05	1e-05	0.836297	0.013717	0.149966	European(0.836297)	EuropeanAmerican
1-00083	1e-05	0.290315	0.700549	0.009117	1e-05	European(0.700549)	EuropeanAmerican
1-00086	0.083694	1e-05	0.717122	0.047755	0.15142	European(0.717122)	EuropeanAmerican
1-00090	0.003794	1e-05	0.77643	0.049893	0.169874	European(0.77643)	EuropeanAmerican
1-00096	0.006693	1e-05	0.705698	1e-05	0.28759	European(0.705698)	EuropeanAmerican
1-00100	1e-05	1e-05	0.99996	1e-05	1e-05	European(0.99996)	EuropeanAmerican
1-00101	1e-05	0.265283	0.731764	0.002933	1e-05	European(0.731764)	EuropeanAmerican
1-00102	1e-05	0.156675	0.843215	9e-05	1e-05	European(0.843215)	EuropeanAmerican
1-00103	0.038078	0.091195	0.843558	0.027158	1e-05	European(0.843558)	EuropeanAmerican
1-00111	0.004088	1e-05	0.995882	1e-05	1e-05	European(0.995882)	EuropeanAmerican
1-00112	1e-05	1e-05	0.935496	1e-05	0.064474	European(0.935496)	EuropeanAmerican
1-00114	0.049084	0.128395	0.737603	1e-05	0.084908	European(0.737603)	EuropeanAmerican
1-00116	0.617125	1e-05	0.297837	1e-05	0.085019	African(0.617125), European(0.297837)	AfricanAmerican
1-00118	0.023197	1e-05	0.856442	1e-05	0.120341	European(0.856442)	EuropeanAmerican
1-00129	0.01627	1e-05	0.877305	0.106405	1e-05	European(0.877305)	EuropeanAmerican
1-00138	0.028012	1e-05	0.844517	0.105959	0.021502	European(0.844517)	EuropeanAmerican
1-00141	0.028464	0.108544	0.811487	1e-05	0.051495	European(0.811487)	EuropeanAmerican
1-00142	0.013074	0.09237	0.877823	1e-05	0.016723	European(0.877823)	EuropeanAmerican
1-00148	0.04607	1e-05	0.832613	0.121297	1e-05	European(0.832613)	EuropeanAmerican
1-00150	1e-05	1e-05	0.99996	1e-05	1e-05	European(0.99996)	EuropeanAmerican
1-00151	0.045651	1e-05	0.716173	1e-05	0.238157	European(0.716173)	EuropeanAmerican
1-00153	0.066054	0.053032	0.720821	0.045746	0.114347	European(0.720821)	EuropeanAmerican
1-00154	0.026621	0.073878	0.859989	1e-05	0.039502	European(0.859989)	EuropeanAmerican
1-00157	0.018565	1e-05	0.916001	1e-05	0.065414	European(0.916001)	EuropeanAmerican
1-00159	1e-05	1e-05	0.834808	0.102371	0.062801	European(0.834808)	EuropeanAmerican
1-00160	0.029579	0.122559	0.847842	1e-05	1e-05	European(0.847842)	EuropeanAmerican
1-00161	1.9e-05	1e-05	0.160362	1e-05	0.839599	SouthAsian(0.839599)	AsianAmerican
1-00166	0.032598	0.043782	0.884782	0.038829	1e-05	European(0.884782)	EuropeanAmerican
1-00167	0.045863	1e-05	0.877109	0.077008	1e-05	European(0.877109)	EuropeanAmerican
1-00170	0.054981	1e-05	0.705113	0.12855	0.111347	European(0.705113)	EuropeanAmerican
1-00172	0.784915	1e-05	0.215045	1.4e-05	1.6e-05	African(0.784915)	AfricanAmerican
1-00174	0.013363	1e-05	0.880893	0.092337	0.013397	European(0.880893)	EuropeanAmerican
1-00175	0.00365	1e-05	0.925456	0.070875	1e-05	European(0.925456)	EuropeanAmerican
1-00185	0.006191	0.103051	0.881059	1e-05	0.009688	European(0.881059)	EuropeanAmerican
1-00186	1.6e-05	1e-05	0.88503	0.089943	0.025001	European(0.88503)	EuropeanAmerican
1-00192	1e-05	1e-05	0.887462	0.106422	0.006097	European(0.887462)	EuropeanAmerican
1-00197	0.049567	0.051604	0.89881	1e-05	1e-05	European(0.89881)	EuropeanAmerican
1-00198	0.889605	1e-05	0.047948	1.9e-05	0.062418	African(0.889605)	AfricanAmerican
1-00200	0.019433	1e-05	0.539831	0.227179	0.213546	European(0.539831), Native American(0.227179)	EuropeanAmerican
1-00206	0.038191	1e-05	0.929201	0.032588	1e-05	European(0.929201)	EuropeanAmerican
1-00209	0.016211	0.106974	0.81059	0.066216	1e-05	European(0.81059)	EuropeanAmerican
1-00219	0.031842	0.154587	0.764363	0.02892	0.020289	European(0.764363)	EuropeanAmerican
1-00221	0.766327	1e-05	0.233643	1e-05	1e-05	African(0.766327)	AfricanAmerican
1-00222	1e-05	1e-05	0.096503	0.836869	0.066608	Native American(0.836869)	NativeAmerican
1-00224	1e-05	1e-05	1e-05	0.99996	1e-05	Native American(0.99996)	NativeAmerican
1-00226	0.021539	1e-05	0.93136	1e-05	0.047081	European(0.93136)	EuropeanAmerican
1-00235	0.052915	0.091123	0.830824	0.025128	1e-05	European(0.830824)	EuropeanAmerican
1-00239	0.015403	0.064305	0.8013	0.036012	0.08298	European(0.8013)	EuropeanAmerican
1-00241	1e-05	1e-05	0.325431	0.047378	0.627171	SouthAsian(0.627171), European(0.325431)	AsianAmerican
1-00243	1e-05	1e-05	0.826981	1e-05	0.172989	European(0.826981)	EuropeanAmerican
1-00249	1e-05	0.114948	0.373268	0.492631	0.019142	Native American(0.492631), European(0.373268)	HispanicAmerican
1-00258	0.029815	1e-05	0.93252	0.037644	1e-05	European(0.93252)	EuropeanAmerican
1-00262	0.02898	1e-05	0.921446	0.049554	1e-05	European(0.921446)	EuropeanAmerican
1-00270	0.011264	1e-05	0.788502	0.059785	0.140439	European(0.788502)	EuropeanAmerican
1-00271	0.001638	0.150601	0.81429	0.009558	0.023912	European(0.81429)	EuropeanAmerican
1-00276	1e-05	1e-05	0.944143	0.055827	1e-05	European(0.944143)	EuropeanAmerican
1-00277	0.015015	0.061809	0.917921	0.005245	1e-05	European(0.917921)	EuropeanAmerican
1-00281	0.827653	1e-05	0.15068	0.021646	1e-05	African(0.827653)	AfricanAmerican
1-00293	0.106832	1e-05	0.689592	1e-05	0.203557	European(0.689592), SouthAsian(0.203557)	EuropeanAmerican
1-00297	0.3187	1e-05	0.653148	0.028132	1e-05	European(0.653148), African(0.3187)	EuropeanAmerican
1-00301	0.045506	1e-05	0.705573	0.034686	0.214224	European(0.705573)	EuropeanAmerican
1-00303	0.860801	1e-05	0.123344	1.3e-05	0.015832	African(0.860801)	AfricanAmerican
1-00304	0.636853	1e-05	0.359893	0.003234	1e-05	African(0.636853), European(0.359893)	AfricanAmerican
1-00305	0.027004	1e-05	0.821652	1e-05	0.151324	European(0.821652)	EuropeanAmerican
1-00307	1e-05	1e-05	0.836497	0.065534	0.097949	European(0.836497)	EuropeanAmerican
1-00308	0.026306	0.069756	0.646678	0.150608	0.106652	European(0.646678), Native American(0.150608)	EuropeanAmerican
1-00318	0.020093	0.127776	0.824279	0.014531	0.01332	European(0.824279)	EuropeanAmerican
1-00319	0.32599	0.118612	0.46555	0.089838	1e-05	European(0.46555), African(0.32599)	EuropeanAmerican
1-00321	1e-05	1e-05	0.837761	1e-05	0.162209	European(0.837761)	EuropeanAmerican
1-00323	0.935647	1e-05	0.064323	1e-05	1e-05	African(0.935647)	AfricanAmerican
1-00325	1e-05	1e-05	0.798281	1e-05	0.201689	European(0.798281)	EuropeanAmerican
1-00326	0.036862	0.111675	0.851443	1e-05	1e-05	European(0.851443)	EuropeanAmerican
1-00328	0.050052	1e-05	0.754677	1e-05	0.195251	European(0.754677)	EuropeanAmerican
1-00342	0.01731	1e-05	0.81809	0.086041	0.078549	European(0.81809)	EuropeanAmerican
1-00343	0.038903	1e-05	0.795124	1e-05	0.165953	European(0.795124)	EuropeanAmerican
1-00344	0.012651	0.002936	0.875808	0.108595	1e-05	European(0.875808)	EuropeanAmerican
1-00347	0.036922	1e-05	0.918485	0.044573	1e-05	European(0.918485)	EuropeanAmerican
1-00349	0.015974	0.183211	0.800795	1e-05	1e-05	European(0.800795)	EuropeanAmerican
1-00352	1e-05	1e-05	0.868739	0.131231	1e-05	European(0.868739)	EuropeanAmerican
1-00360	0.059376	0.020315	0.769444	1e-05	0.150855	European(0.769444)	EuropeanAmerican
1-00366	0.019627	0.092994	0.887359	1e-05	1e-05	European(0.887359)	EuropeanAmerican
1-00370	0.65313	1e-05	0.34684	1e-05	1e-05	African(0.65313), European(0.34684)	AfricanAmerican
1-00373	0.01804	0.199624	0.782316	1e-05	1e-05	European(0.782316)	EuropeanAmerican
1-00375	0.051224	0.01947	0.929286	1e-05	1e-05	European(0.929286)	EuropeanAmerican
1-00381	1e-05	1e-05	0.88801	0.11196	1e-05	European(0.88801)	EuropeanAmerican
1-00384	0.770124	1e-05	0.229846	1e-05	1e-05	African(0.770124)	AfricanAmerican
1-00387	0.010126	1e-05	0.886734	0.10312	1e-05	European(0.886734)	EuropeanAmerican
1-00389	0.527803	1e-05	0.446914	1e-05	0.025263	African(0.527803), European(0.446914)	AfricanAmerican
1-00390	0.046818	0.404689	0.548472	1e-05	1e-05	European(0.548472), EastAsian(0.404689)	EuropeanAmerican
1-00391	0.043868	0.039632	0.81216	0.047915	0.056424	European(0.81216)	EuropeanAmerican
1-00392	0.113358	1e-05	0.658381	0.098609	0.129642	European(0.658381), SouthAsian(0.129642)	EuropeanAmerican
1-00393	0.009877	0.004386	0.84174	0.055501	0.088496	European(0.84174)	EuropeanAmerican
1-00395	0.082279	0.047791	0.709997	1e-05	0.159922	European(0.709997)	EuropeanAmerican
1-00400	0.229693	1e-05	0.545191	0.155274	0.069832	European(0.545191), African(0.229693)	EuropeanAmerican
1-00405	0.037825	1e-05	0.871346	0.09081	1e-05	European(0.871346)	EuropeanAmerican
1-00420	1e-05	1e-05	0.796406	0.104952	0.098622	European(0.796406)	EuropeanAmerican
1-00421	0.0091	1e-05	0.860277	1e-05	0.130603	European(0.860277)	EuropeanAmerican
1-00423	0.023135	0.006233	0.712998	1e-05	0.257624	European(0.712998)	EuropeanAmerican
1-00424	1e-05	0.140226	0.534106	0.325648	1e-05	European(0.534106), Native American(0.325648)	EuropeanAmerican
1-00425	0.071662	0.052948	0.87537	1e-05	1e-05	European(0.87537)	EuropeanAmerican
1-00436	1e-05	0.032394	0.886288	1e-05	0.081298	European(0.886288)	EuropeanAmerican
1-00440	1e-05	0.011123	0.898972	0.089886	1e-05	European(0.898972)	EuropeanAmerican
1-00441	0.060343	1e-05	0.911776	0.027861	1e-05	European(0.911776)	EuropeanAmerican
1-00444	0.11892	1e-05	0.765797	0.093441	0.021832	European(0.765797)	EuropeanAmerican
1-00448	0.049541	1e-05	0.876135	1e-05	0.074303	European(0.876135)	EuropeanAmerican
1-00452	0.137764	0.088985	0.770113	1e-05	0.003128	European(0.770113)	EuropeanAmerican
1-00455	1e-05	0.091393	0.840119	1e-05	0.068468	European(0.840119)	EuropeanAmerican
1-00459	1e-05	1e-05	0.956334	0.043636	1e-05	European(0.956334)	EuropeanAmerican
1-00470	0.07384	0.126249	0.381191	0.046611	0.372108	MixedAncestry	MultiAncestryAmerican
1-00479	0.066832	0.00304	0.843396	0.037936	0.048797	European(0.843396)	EuropeanAmerican
1-00480	0.054138	1e-05	0.770033	0.091407	0.084412	European(0.770033)	EuropeanAmerican
1-00482	1e-05	0.01844	0.089788	1e-05	0.891752	SouthAsian(0.891752)	AsianAmerican
1-00484	0.091762	0.033286	0.790713	1e-05	0.08423	European(0.790713)	EuropeanAmerican
1-00491	1e-05	1e-05	0.852906	0.119395	0.027679	European(0.852906)	EuropeanAmerican
1-00493	1e-05	0.045528	0.891054	0.063398	1e-05	European(0.891054)	EuropeanAmerican
1-00495	0.060962	0.034741	0.904278	1e-05	1e-05	European(0.904278)	EuropeanAmerican
1-00505	1e-05	0.101218	0.858156	0.002237	0.03838	European(0.858156)	EuropeanAmerican
1-00508	1e-05	1e-05	0.772211	0.100516	0.127253	European(0.772211)	EuropeanAmerican
1-00517	1e-05	0.102939	0.897031	1e-05	1e-05	European(0.897031)	EuropeanAmerican
1-00523	0.096473	1e-05	0.852133	1e-05	0.051374	European(0.852133)	EuropeanAmerican
1-00524	1e-05	0.552328	0.447642	1e-05	1e-05	EastAsian(0.552328), European(0.447642)	AsianAmerican
1-00531	1e-05	1e-05	0.755493	0.062076	0.182411	European(0.755493)	EuropeanAmerican
1-00532	0.106246	1e-05	0.672022	1e-05	0.221712	European(0.672022), SouthAsian(0.221712)	EuropeanAmerican
1-00534	1e-05	1e-05	0.248122	1e-05	0.751848	SouthAsian(0.751848)	AsianAmerican
1-00538	1e-05	0.099225	0.881549	0.019206	1e-05	European(0.881549)	EuropeanAmerican
1-00541	1e-05	0.06059	0.496797	0.371019	0.071584	European(0.496797), Native American(0.371019)	EuropeanAmerican
1-00544	0.066169	1e-05	0.933801	1e-05	1e-05	European(0.933801)	EuropeanAmerican
1-00550	0.043846	1e-05	0.714066	1e-05	0.242068	European(0.714066)	EuropeanAmerican
1-00556	0.000858	0.002845	0.904555	0.091733	1e-05	European(0.904555)	EuropeanAmerican
1-00561	0.021056	0.053242	0.813297	0.095946	0.016459	European(0.813297)	EuropeanAmerican
1-00565	0.089853	1e-05	0.682645	0.082603	0.144888	European(0.682645), SouthAsian(0.144888)	EuropeanAmerican
1-00566	1e-05	1e-05	0.907917	0.092053	1e-05	European(0.907917)	EuropeanAmerican
1-00571	0.040663	1e-05	0.341094	0.026321	0.591912	SouthAsian(0.591912), European(0.341094)	AsianAmerican
1-00574	0.532268	1e-05	0.340432	0.07722	0.05007	African(0.532268), European(0.340432)	AfricanAmerican
1-00576	1e-05	0.101601	0.882405	1e-05	0.015974	European(0.882405)	EuropeanAmerican
1-00578	0.076811	1e-05	0.855048	0.06812	1e-05	European(0.855048)	EuropeanAmerican
1-00587	0.147318	0.351933	0.499668	1e-05	0.001072	European(0.499668), EastAsian(0.351933)	EuropeanAmerican
1-00591	1e-05	0.10761	0.89236	1e-05	1e-05	European(0.89236)	EuropeanAmerican
1-00592	0.058816	1e-05	0.809411	0.08042	0.051344	European(0.809411)	EuropeanAmerican
1-00596	0.266622	0.077534	0.655824	1e-05	1e-05	European(0.655824), African(0.266622)	EuropeanAmerican
1-00599	1e-05	1e-05	0.737474	0.093971	0.168535	European(0.737474)	EuropeanAmerican
1-00604	1e-05	0.010623	1e-05	1e-05	0.989347	SouthAsian(0.989347)	AsianAmerican
1-00612	0.013468	0.115872	0.839432	1e-05	0.031218	European(0.839432)	EuropeanAmerican
1-00619	0.273711	0.036055	0.433842	0.19762	0.058771	MixedAncestry	MultiAncestryAmerican
1-00620	0.035724	1e-05	0.855567	1e-05	0.108689	European(0.855567)	EuropeanAmerican
1-00625	0.804629	0.004052	0.191299	1e-05	1e-05	African(0.804629)	AfricanAmerican
1-00637	0.07276	1e-05	0.782464	0.007217	0.137548	European(0.782464)	EuropeanAmerican
1-00638	1e-05	0.162456	0.1431	1e-05	0.694423	SouthAsian(0.694423), EastAsian(0.162456)	AsianAmerican
1-00640	1e-05	1e-05	0.915867	0.084103	1e-05	European(0.915867)	EuropeanAmerican
1-00645	0.000696	1e-05	0.848875	0.073547	0.076872	European(0.848875)	EuropeanAmerican
1-00650	1e-05	1e-05	0.906269	1e-05	0.093701	European(0.906269)	EuropeanAmerican
1-00652	0.009589	1e-05	0.945505	1e-05	0.044886	European(0.945505)	EuropeanAmerican
1-00655	0.278754	0.035329	0.529486	0.156422	1e-05	European(0.529486), African(0.278754)	EuropeanAmerican
1-00660	1e-05	0.062097	0.569527	1e-05	0.368356	European(0.569527), SouthAsian(0.368356)	EuropeanAmerican
1-00662	0.025993	1e-05	0.372354	1e-05	0.601633	SouthAsian(0.601633), European(0.372354)	AsianAmerican
1-00665	1e-05	0.133197	0.06799	1e-05	0.798793	SouthAsian(0.798793)	AsianAmerican
1-00667	0.128171	0.028798	0.613053	0.155338	0.07464	European(0.613053), Native American(0.155338)	EuropeanAmerican
1-00669	0.012458	1e-05	0.778401	1e-05	0.209121	European(0.778401)	EuropeanAmerican
1-00674	1e-05	1e-05	1e-05	1e-05	0.99996	SouthAsian(0.99996)	AsianAmerican
1-00679	1e-05	1e-05	0.834819	1e-05	0.165151	European(0.834819)	EuropeanAmerican
1-00697	0.93547	1e-05	0.0645	1e-05	1e-05	African(0.93547)	AfricanAmerican
1-00702	0.008027	0.135227	0.856726	1e-05	1e-05	European(0.856726)	EuropeanAmerican
1-00711	0.086263	1e-05	0.777328	0.11033	0.026069	European(0.777328)	EuropeanAmerican
1-00715	0.040554	1e-05	0.903819	1e-05	0.055607	European(0.903819)	EuropeanAmerican
1-00722	0.011329	0.089401	0.89925	1e-05	1e-05	European(0.89925)	EuropeanAmerican
1-00726	1e-05	1e-05	0.913899	1e-05	0.086071	European(0.913899)	EuropeanAmerican
1-00728	0.063706	1e-05	0.766105	0.132957	0.037222	European(0.766105)	EuropeanAmerican
1-00730	0.032465	0.089859	0.877656	1e-05	1e-05	European(0.877656)	EuropeanAmerican
1-00734	0.423202	1e-05	0.401941	0.089529	0.085318	MixedAncestry	MultiAncestryAmerican
1-00738	0.039514	1e-05	0.689883	1e-05	0.270584	European(0.689883), SouthAsian(0.270584)	EuropeanAmerican
1-00739	0.062995	0.177712	0.703026	1e-05	0.056257	European(0.703026)	EuropeanAmerican
1-00746	0.022346	1e-05	0.80638	0.116633	0.054631	European(0.80638)	EuropeanAmerican
1-00749	0.023574	1e-05	0.874374	0.086846	0.015196	European(0.874374)	EuropeanAmerican
1-00750	0.031193	0.062477	0.90631	1e-05	1e-05	European(0.90631)	EuropeanAmerican
1-00761	0.002727	0.124001	0.873251	1e-05	1e-05	European(0.873251)	EuropeanAmerican
1-00762	0.046373	0.14865	0.751939	1e-05	0.053028	European(0.751939)	EuropeanAmerican
1-00769	0.011323	1e-05	0.8139	0.111636	0.063131	European(0.8139)	EuropeanAmerican
1-00771	1e-05	1e-05	0.867496	0.105352	0.027132	European(0.867496)	EuropeanAmerican
1-00772	0.054187	1e-05	0.722362	0.141419	0.082023	European(0.722362)	EuropeanAmerican
1-00778	0.002644	0.065834	0.796601	0.054473	0.080447	European(0.796601)	EuropeanAmerican
1-00780	0.051553	1e-05	0.935032	1e-05	0.013395	European(0.935032)	EuropeanAmerican
1-00786	0.057182	1e-05	0.845809	0.055906	0.041093	European(0.845809)	EuropeanAmerican
1-00788	0.01305	0.075046	0.880119	1e-05	0.031774	European(0.880119)	EuropeanAmerican
1-00789	0.037396	1e-05	0.911291	0.051293	1e-05	European(0.911291)	EuropeanAmerican
1-00796	0.086945	1e-05	0.862948	1e-05	0.050087	European(0.862948)	EuropeanAmerican
1-00797	0.051145	1e-05	0.74752	0.101191	0.100133	European(0.74752)	EuropeanAmerican
1-00801	0.084373	0.09197	0.709792	1e-05	0.113856	European(0.709792)	EuropeanAmerican
1-00802	0.007454	1e-05	0.879416	0.070621	0.042498	European(0.879416)	EuropeanAmerican
1-00806	0.022138	1e-05	0.708415	1e-05	0.269426	European(0.708415)	EuropeanAmerican
1-00808	1e-05	1e-05	0.842756	0.023422	0.133802	European(0.842756)	EuropeanAmerican
1-00810	0.045475	1e-05	0.862497	0.092008	1e-05	European(0.862497)	EuropeanAmerican
1-00913	1e-05	1e-05	0.896611	0.103359	1e-05	European(0.896611)	EuropeanAmerican
1-00914	0.029955	1e-05	0.813966	0.060671	0.095398	European(0.813966)	EuropeanAmerican
1-00915	1e-05	0.031944	0.968026	1e-05	1e-05	European(0.968026)	EuropeanAmerican
1-00922	1e-05	1e-05	0.687959	1e-05	0.312011	European(0.687959), SouthAsian(0.312011)	EuropeanAmerican
1-00934	0.043442	0.032057	0.839671	0.08482	1e-05	European(0.839671)	EuropeanAmerican
1-00938	0.023764	0.039981	0.936235	1e-05	1e-05	European(0.936235)	EuropeanAmerican
1-00940	0.003641	1e-05	0.812786	0.071566	0.111998	European(0.812786)	EuropeanAmerican
1-00943	1e-05	0.046056	0.953914	1e-05	1e-05	European(0.953914)	EuropeanAmerican
1-00949	0.017333	0.052633	0.821586	0.108438	1e-05	European(0.821586)	EuropeanAmerican
1-00951	1e-05	0.017841	0.856012	0.126126	1e-05	European(0.856012)	EuropeanAmerican
1-00958	0.021663	0.113749	0.864567	1e-05	1e-05	European(0.864567)	EuropeanAmerican
1-00965	0.054541	1e-05	0.727534	0.05716	0.160755	European(0.727534)	EuropeanAmerican
1-00966	0.037638	0.073254	0.889088	1e-05	1e-05	European(0.889088)	EuropeanAmerican
1-00967	0.973451	1e-05	0.026519	1e-05	1e-05	African(0.973451)	AfricanAmerican
1-00969	0.049378	0.537231	0.24436	0.061559	0.107472	EastAsian(0.537231), European(0.24436)	AsianAmerican
1-00971	0.032226	0.00313	0.808341	0.055261	0.101043	European(0.808341)	EuropeanAmerican
1-00977	0.02793	0.848933	0.072361	1e-05	0.050766	EastAsian(0.848933)	AsianAmerican
1-00978	0.815458	0.010852	0.17367	1e-05	1e-05	African(0.815458)	AfricanAmerican
1-00980	1e-05	1e-05	0.816167	1e-05	0.183803	European(0.816167)	EuropeanAmerican
1-00982	0.03377	0.795112	0.019757	1e-05	0.151351	EastAsian(0.795112)	AsianAmerican
1-00984	0.225751	0.480676	0.236368	1e-05	0.057196	EastAsian(0.480676), European(0.236368)	AsianAmerican
1-00995	0.033872	1e-05	0.868171	1e-05	0.097936	European(0.868171)	EuropeanAmerican
1-00998	0.00029	0.872319	1e-05	1e-05	0.127371	EastAsian(0.872319)	AsianAmerican
1-01004	0.019642	1e-05	0.637013	1e-05	0.343325	European(0.637013), SouthAsian(0.343325)	EuropeanAmerican
1-01009	1e-05	0.054981	0.944989	1e-05	1e-05	European(0.944989)	EuropeanAmerican
1-01010	0.064532	0.007006	0.733694	0.049656	0.145112	European(0.733694)	EuropeanAmerican
1-01011	0.046643	0.018053	0.832529	0.102765	1e-05	European(0.832529)	EuropeanAmerican
1-01014	0.051502	1e-05	0.691369	1e-05	0.25711	European(0.691369), SouthAsian(0.25711)	EuropeanAmerican
1-01017	0.787238	0.036765	0.175601	1e-05	0.000386	African(0.787238)	AfricanAmerican
1-01018	0.04604	0.010193	0.878932	0.029738	0.035096	European(0.878932)	EuropeanAmerican
1-01019	0.055319	0.110747	0.105373	0.70035	0.028211	Native American(0.70035)	NativeAmerican
1-01025	0.057311	0.044359	0.735843	0.043809	0.118678	European(0.735843)	EuropeanAmerican
1-01026	0.095283	1e-05	0.779067	0.070368	0.055272	European(0.779067)	EuropeanAmerican
1-01031	0.941288	1e-05	0.058682	1e-05	1e-05	African(0.941288)	AfricanAmerican
1-01033	0.865736	1e-05	0.080599	0.007675	0.045979	African(0.865736)	AfricanAmerican
1-01036	0.175366	1e-05	0.712529	1e-05	0.112084	European(0.712529)	EuropeanAmerican
1-01038	0.030852	0.068811	0.81529	0.042339	0.042709	European(0.81529)	EuropeanAmerican
1-01039	0.016894	0.06046	0.740148	1e-05	0.182489	European(0.740148)	EuropeanAmerican
1-01042	0.015919	0.034181	0.869682	0.031919	0.048298	European(0.869682)	EuropeanAmerican
1-01044	1e-05	0.0575	0.798096	0.102941	0.041452	European(0.798096)	EuropeanAmerican
1-01048	0.039571	1e-05	0.72316	0.014412	0.222847	European(0.72316)	EuropeanAmerican
1-01049	0.007921	0.020115	0.692174	0.010191	0.2696	European(0.692174), SouthAsian(0.2696)	EuropeanAmerican
1-01053	0.090664	0.036589	0.708188	1e-05	0.164548	European(0.708188)	EuropeanAmerican
1-01056	0.038665	1e-05	0.951459	0.009856	1e-05	European(0.951459)	EuropeanAmerican
1-01069	0.746558	1e-05	0.176075	0.01368	0.063677	African(0.746558)	AfricanAmerican
1-01075	1e-05	0.097795	0.169381	1e-05	0.732804	SouthAsian(0.732804)	AsianAmerican
1-01078	0.011292	1e-05	0.986778	0.00191	1e-05	European(0.986778)	EuropeanAmerican
1-01081	1e-05	1e-05	0.84768	0.086061	0.066239	European(0.84768)	EuropeanAmerican
1-01094	1e-05	1e-05	0.912201	0.087769	1e-05	European(0.912201)	EuropeanAmerican
1-01100	0.04065	0.026635	0.581903	1e-05	0.350802	European(0.581903), SouthAsian(0.350802)	EuropeanAmerican
1-01103	0.034983	0.091838	0.873159	1e-05	1e-05	European(0.873159)	EuropeanAmerican
1-01106	0.014978	1e-05	0.86446	0.105633	0.014919	European(0.86446)	EuropeanAmerican
1-01110	0.068694	0.110317	0.82097	1e-05	1e-05	European(0.82097)	EuropeanAmerican
1-01118	0.045206	0.067396	0.867123	1e-05	0.020265	European(0.867123)	EuropeanAmerican
1-01119	1e-05	0.99996	1e-05	1e-05	1e-05	EastAsian(0.99996)	AsianAmerican
1-01120	0.048079	0.009944	0.803349	1e-05	0.138618	European(0.803349)	EuropeanAmerican
1-01122	0.084611	0.047676	0.776747	0.035249	0.055717	European(0.776747)	EuropeanAmerican
1-01123	0.028846	1e-05	0.720189	0.042161	0.208794	European(0.720189)	EuropeanAmerican
1-01124	0.07847	1e-05	0.868513	0.052997	1e-05	European(0.868513)	EuropeanAmerican
1-01130	1e-05	1e-05	0.989603	0.010367	1e-05	European(0.989603)	EuropeanAmerican
1-01138	0.026369	0.096298	0.877313	1e-05	1e-05	European(0.877313)	EuropeanAmerican
1-01149	1e-05	1e-05	0.932693	0.059244	0.008043	European(0.932693)	EuropeanAmerican
1-01151	1e-05	0.071953	0.850808	0.009024	0.068205	European(0.850808)	EuropeanAmerican
1-01152	1e-05	0.074645	0.925325	1e-05	1e-05	European(0.925325)	EuropeanAmerican
1-01153	0.104772	1e-05	0.78964	0.02453	0.081048	European(0.78964)	EuropeanAmerican
1-01157	0.065273	0.055336	0.708028	0.064867	0.106496	European(0.708028)	EuropeanAmerican
1-01158	0.107436	1e-05	0.731317	1e-05	0.161227	European(0.731317)	EuropeanAmerican
1-01160	1e-05	1e-05	0.743032	0.084029	0.172919	European(0.743032)	EuropeanAmerican
1-01164	0.034587	0.036709	0.832531	1e-05	0.096164	European(0.832531)	EuropeanAmerican
1-01174	0.011638	0.155453	0.832889	1e-05	1e-05	European(0.832889)	EuropeanAmerican
1-01175	0.363672	1e-05	0.575457	1e-05	0.060851	European(0.575457), African(0.363672)	EuropeanAmerican
1-01178	0.044123	0.106079	0.755411	0.049191	0.045196	European(0.755411)	EuropeanAmerican
1-01184	1e-05	1e-05	0.178478	0.072665	0.748837	SouthAsian(0.748837)	AsianAmerican
1-01190	1e-05	1e-05	0.903009	0.08097	0.016001	European(0.903009)	EuropeanAmerican
1-01191	1e-05	1e-05	0.220126	1e-05	0.779844	SouthAsian(0.779844)	AsianAmerican
1-01193	0.073419	1e-05	0.783686	0.04167	0.101215	European(0.783686)	EuropeanAmerican
1-01195	1e-05	0.093873	0.809835	1e-05	0.096273	European(0.809835)	EuropeanAmerican
1-01196	0.070441	1e-05	0.913134	0.016405	1e-05	European(0.913134)	EuropeanAmerican
1-01197	0.017438	1e-05	0.469595	0.501267	0.01169	Native American(0.501267), European(0.469595)	HispanicAmerican
1-01207	0.033401	1e-05	0.891322	0.075257	1e-05	European(0.891322)	EuropeanAmerican
1-01221	1e-05	1e-05	0.959791	0.040179	1e-05	European(0.959791)	EuropeanAmerican
1-01230	0.002955	1e-05	0.387877	0.516861	0.092297	Native American(0.516861), European(0.387877)	HispanicAmerican
1-01231	1e-05	1e-05	0.804499	0.027485	0.167996	European(0.804499)	EuropeanAmerican
1-01234	1e-05	1e-05	0.906877	1e-05	0.093093	European(0.906877)	EuropeanAmerican
1-01238	0.062518	1e-05	0.647044	0.026489	0.263939	European(0.647044), SouthAsian(0.263939)	EuropeanAmerican
1-01242	1e-05	1e-05	1e-05	0.99996	1e-05	Native American(0.99996)	NativeAmerican
1-01244	0.032733	1e-05	0.913463	0.052667	0.001126	European(0.913463)	EuropeanAmerican
1-01247	0.019937	0.058125	0.90537	0.016558	1e-05	European(0.90537)	EuropeanAmerican
1-01254	0.012236	0.025093	0.901823	1e-05	0.060838	European(0.901823)	EuropeanAmerican
1-01255	0.037646	1e-05	0.802574	1e-05	0.15976	European(0.802574)	EuropeanAmerican
1-01260	1e-05	0.028864	0.863581	1e-05	0.107535	European(0.863581)	EuropeanAmerican
1-01265	1e-05	0.99996	1e-05	1e-05	1e-05	EastAsian(0.99996)	AsianAmerican
1-01272	0.03681	0.027126	0.916035	0.020019	1e-05	European(0.916035)	EuropeanAmerican
1-01273	0.076292	1e-05	0.779015	0.026196	0.118487	European(0.779015)	EuropeanAmerican
1-01274	0.035094	0.015652	0.584105	0.22962	0.13553	European(0.584105), Native American(0.22962)	EuropeanAmerican
1-01281	0.06837	0.054778	0.834148	0.042694	1e-05	European(0.834148)	EuropeanAmerican
1-01282	0.023947	0.013684	0.899358	0.063001	1e-05	European(0.899358)	EuropeanAmerican
1-01291	0.033435	0.010742	0.76986	0.005507	0.180456	European(0.76986)	EuropeanAmerican
1-01304	1e-05	1e-05	0.855865	0.082025	0.062091	European(0.855865)	EuropeanAmerican
1-01306	0.036766	0.047232	0.915982	1e-05	1e-05	European(0.915982)	EuropeanAmerican
1-01309	0.048636	1e-05	0.951334	1e-05	1e-05	European(0.951334)	EuropeanAmerican
1-01312	0.014075	0.016111	0.87813	0.091674	1e-05	European(0.87813)	EuropeanAmerican
1-01317	1e-05	0.025945	0.973873	0.000161	1e-05	European(0.973873)	EuropeanAmerican
1-01325	0.030861	0.096524	0.821674	0.007792	0.043148	European(0.821674)	EuropeanAmerican
1-01327	1e-05	1e-05	1e-05	0.99996	1e-05	Native American(0.99996)	NativeAmerican
1-01334	0.008372	1e-05	0.655575	0.077897	0.258146	European(0.655575), SouthAsian(0.258146)	EuropeanAmerican
1-01335	0.045568	1e-05	0.91259	0.041823	1e-05	European(0.91259)	EuropeanAmerican
1-01336	1e-05	0.99996	1e-05	1e-05	1e-05	EastAsian(0.99996)	AsianAmerican
1-01340	0.498625	0.011006	0.454116	0.036242	1e-05	African(0.498625), European(0.454116)	AfricanAmerican
1-01341	0.001205	1e-05	0.873113	1e-05	0.125662	European(0.873113)	EuropeanAmerican
1-01346	0.033583	0.028168	0.820228	0.024871	0.09315	European(0.820228)	EuropeanAmerican
1-01355	1e-05	1e-05	0.845069	1e-05	0.154901	European(0.845069)	EuropeanAmerican
1-01357	0.03705	0.032272	0.900186	0.030482	1e-05	European(0.900186)	EuropeanAmerican
1-01359	0.091572	0.030082	0.66321	0.001635	0.213501	European(0.66321), SouthAsian(0.213501)	EuropeanAmerican
1-01364	1e-05	1e-05	0.764223	0.064484	0.171273	European(0.764223)	EuropeanAmerican
1-01365	0.084164	1e-05	0.680014	0.025497	0.210314	European(0.680014), SouthAsian(0.210314)	EuropeanAmerican
1-01370	1e-05	0.102148	0.80842	1e-05	0.089411	European(0.80842)	EuropeanAmerican
1-01371	0.062741	0.065318	0.695612	0.043275	0.133053	European(0.695612), SouthAsian(0.133053)	EuropeanAmerican
1-01372	1e-05	1e-05	0.872192	0.127778	1e-05	European(0.872192)	EuropeanAmerican
1-01384	0.045605	1e-05	0.938412	0.015963	1e-05	European(0.938412)	EuropeanAmerican
1-01385	0.052356	1e-05	0.831076	0.012827	0.103731	European(0.831076)	EuropeanAmerican
1-01387	0.037636	0.092974	0.713695	1e-05	0.155684	European(0.713695)	EuropeanAmerican
1-01396	0.99996	1e-05	1e-05	1e-05	1e-05	African(0.99996)	AfricanAmerican
1-01401	0.856454	1e-05	0.143516	1e-05	1e-05	African(0.856454)	AfricanAmerican
1-01405	0.049005	0.000347	0.644338	1e-05	0.3063	European(0.644338), SouthAsian(0.3063)	EuropeanAmerican
1-01406	0.440143	0.02461	0.391184	0.144053	1e-05	MixedAncestry	MultiAncestryAmerican
1-01408	0.049895	1e-05	0.840263	1e-05	0.109822	European(0.840263)	EuropeanAmerican
1-01410	0.031861	1e-05	0.764259	0.063969	0.139901	European(0.764259)	EuropeanAmerican
1-01411	0.022418	0.13899	0.838563	1e-05	1.8e-05	European(0.838563)	EuropeanAmerican
1-01414	0.055607	1e-05	0.806674	0.056146	0.081562	European(0.806674)	EuropeanAmerican
1-01416	0.04978	1e-05	0.927834	0.022366	1e-05	European(0.927834)	EuropeanAmerican
1-01417	0.006749	1e-05	0.847043	1e-05	0.146188	European(0.847043)	EuropeanAmerican
1-01419	0.000689	1e-05	0.870979	0.047253	0.08107	European(0.870979)	EuropeanAmerican
1-01428	1e-05	0.115722	0.884248	1e-05	1e-05	European(0.884248)	EuropeanAmerican
1-01430	0.024966	1e-05	0.786578	1e-05	0.188436	European(0.786578)	EuropeanAmerican
1-01432	1e-05	0.09393	0.90604	1e-05	1e-05	European(0.90604)	EuropeanAmerican
1-01434	1e-05	1e-05	0.864491	0.135479	1e-05	European(0.864491)	EuropeanAmerican
1-01435	0.007519	1e-05	0.824384	1e-05	0.168077	European(0.824384)	EuropeanAmerican
1-01440	0.004895	0.017129	0.748131	0.039522	0.190324	European(0.748131)	EuropeanAmerican
1-01441	0.00694	1e-05	0.90791	0.08513	1e-05	European(0.90791)	EuropeanAmerican
1-01444	1e-05	0.15667	0.8433	1e-05	1e-05	European(0.8433)	EuropeanAmerican
1-01451	1e-05	1e-05	0.813001	0.089414	0.097564	European(0.813001)	EuropeanAmerican
1-01457	0.457108	0.452485	0.046641	0.043756	1e-05	African(0.457108), EastAsian(0.452485)	AfricanAmerican
1-01458	0.03203	0.019738	0.948212	1e-05	1e-05	European(0.948212)	EuropeanAmerican
1-01459	0.076506	1e-05	0.425924	0.497549	1e-05	Native American(0.497549), European(0.425924)	HispanicAmerican
1-01466	0.140763	0.098258	0.688231	0.072738	1e-05	European(0.688231), African(0.140763)	EuropeanAmerican
1-01468	0.036804	0.026887	0.761862	0.029156	0.145292	European(0.761862)	EuropeanAmerican
1-01469	0.053722	0.04476	0.638064	0.04077	0.222684	European(0.638064), SouthAsian(0.222684)	EuropeanAmerican
1-01470	0.009472	1e-05	0.898289	0.048488	0.043742	European(0.898289)	EuropeanAmerican
1-01471	0.046449	0.043585	0.797666	0.043696	0.068604	European(0.797666)	EuropeanAmerican
1-01474	0.026085	0.043272	0.930623	1e-05	1e-05	European(0.930623)	EuropeanAmerican
1-01477	1e-05	0.051917	0.144583	1e-05	0.80348	SouthAsian(0.80348)	AsianAmerican
1-01480	0.175866	0.16837	0.461561	0.016652	0.17755	European(0.461561), SouthAsian(0.17755)	EuropeanAmerican
1-01486	0.071954	0.012637	0.910575	1e-05	0.004824	European(0.910575)	EuropeanAmerican
1-01487	0.075595	0.045545	0.783287	0.095563	1e-05	European(0.783287)	EuropeanAmerican
1-01500	1e-05	1e-05	0.867588	0.118285	0.014107	European(0.867588)	EuropeanAmerican
1-01508	1e-05	0.010954	0.761752	0.083914	0.14337	European(0.761752)	EuropeanAmerican
1-01513	0.025355	1e-05	0.85743	0.026434	0.090771	European(0.85743)	EuropeanAmerican
1-01514	0.347766	0.027612	0.491795	0.122328	0.0105	European(0.491795), African(0.347766)	EuropeanAmerican
1-01520	0.099998	0.055742	0.719943	0.022763	0.101554	European(0.719943)	EuropeanAmerican
1-01524	0.099793	0.065096	0.756711	1e-05	0.078389	European(0.756711)	EuropeanAmerican
1-01531	0.074467	1e-05	0.713261	0.100272	0.11199	European(0.713261)	EuropeanAmerican
1-01534	1e-05	1e-05	0.925899	0.054439	0.019642	European(0.925899)	EuropeanAmerican
1-01536	0.050392	0.056199	0.789129	1e-05	0.104271	European(0.789129)	EuropeanAmerican
1-01538	0.035338	1e-05	0.815716	0.092514	0.056422	European(0.815716)	EuropeanAmerican
1-01539	0.125458	1e-05	0.742535	0.074981	0.057017	European(0.742535)	EuropeanAmerican
1-01541	0.080619	1e-05	0.871142	1e-05	0.048219	European(0.871142)	EuropeanAmerican
1-01553	0.041817	0.026324	0.863819	1e-05	0.06803	European(0.863819)	EuropeanAmerican
1-01556	0.01685	1e-05	0.933169	1e-05	0.049961	European(0.933169)	EuropeanAmerican
1-01566	1e-05	0.028838	0.212095	1e-05	0.759048	SouthAsian(0.759048)	AsianAmerican
1-01569	1e-05	0.99996	1e-05	1e-05	1e-05	EastAsian(0.99996)	AsianAmerican
1-01577	0.053577	0.021618	0.857576	1e-05	0.067219	European(0.857576)	EuropeanAmerican
1-01578	0.09809	0.029102	0.665912	0.089232	0.117663	European(0.665912), SouthAsian(0.117663)	EuropeanAmerican
1-01584	0.065716	0.035855	0.898409	1e-05	1e-05	European(0.898409)	EuropeanAmerican
1-01595	1e-05	0.0531	0.843789	1e-05	0.103091	European(0.843789)	EuropeanAmerican
1-01599	1e-05	0.017075	0.919714	1e-05	0.063191	European(0.919714)	EuropeanAmerican
1-01603	0.052869	0.073556	0.392119	0.412948	0.068508	MixedAncestry	MultiAncestryAmerican
1-01606	0.14782	1e-05	0.643095	0.005077	0.203998	European(0.643095), SouthAsian(0.203998)	EuropeanAmerican
1-01610	0.13944	1e-05	0.662463	0.198077	1e-05	European(0.662463), Native American(0.198077)	EuropeanAmerican
1-01621	1e-05	1e-05	0.828712	1e-05	0.171258	European(0.828712)	EuropeanAmerican
1-01622	0.011407	1e-05	0.744289	0.068729	0.175565	European(0.744289)	EuropeanAmerican
1-01624	0.037163	1e-05	0.755996	0.056059	0.150772	European(0.755996)	EuropeanAmerican
1-01626	0.012294	0.073721	0.848996	0.00096	0.064029	European(0.848996)	EuropeanAmerican
1-01627	1e-05	0.115361	0.884609	1e-05	1e-05	European(0.884609)	EuropeanAmerican
1-01628	0.016336	1e-05	0.784332	0.035225	0.164097	European(0.784332)	EuropeanAmerican
1-01632	0.000607	1e-05	0.8083	1e-05	0.191073	European(0.8083)	EuropeanAmerican
1-01634	0.108452	0.038745	0.736036	1e-05	0.116757	European(0.736036)	EuropeanAmerican
1-01637	1e-05	1e-05	0.714105	0.062305	0.223571	European(0.714105)	EuropeanAmerican
1-01638	1e-05	1e-05	0.857452	1e-05	0.142518	European(0.857452)	EuropeanAmerican
1-01639	0.009751	1e-05	0.78273	0.067827	0.139682	European(0.78273)	EuropeanAmerican
1-01650	0.142041	1e-05	0.640548	1e-05	0.217391	European(0.640548), SouthAsian(0.217391)	EuropeanAmerican
1-01652	0.077875	1e-05	0.874667	0.047438	1e-05	European(0.874667)	EuropeanAmerican
1-01653	0.423617	1e-05	0.500362	0.076001	1e-05	European(0.500362), African(0.423617)	EuropeanAmerican
1-01660	1e-05	1e-05	0.946608	0.053362	1e-05	European(0.946608)	EuropeanAmerican
1-01664	1e-05	0.005037	0.688361	0.071437	0.235154	European(0.688361), SouthAsian(0.235154)	EuropeanAmerican
1-01666	0.03983	0.140938	0.819212	1e-05	1e-05	European(0.819212)	EuropeanAmerican
1-01677	1e-05	0.022419	0.216577	0.760985	1e-05	Native American(0.760985)	NativeAmerican
1-01678	0.01613	0.103672	0.880178	1e-05	1e-05	European(0.880178)	EuropeanAmerican
1-01696	1e-05	1e-05	0.87836	0.12161	1e-05	European(0.87836)	EuropeanAmerican
1-01708	1e-05	1e-05	0.821069	0.082362	0.096549	European(0.821069)	EuropeanAmerican
1-01715	0.068137	1e-05	0.917475	0.014368	1e-05	European(0.917475)	EuropeanAmerican
1-01742	1e-05	0.108864	0.891106	1e-05	1e-05	European(0.891106)	EuropeanAmerican
1-01743	0.006828	0.132015	0.861137	1e-05	1e-05	European(0.861137)	EuropeanAmerican
1-01747	0.112335	1e-05	0.838065	0.04958	1e-05	European(0.838065)	EuropeanAmerican
1-01763	0.058549	1e-05	0.803156	0.010152	0.128133	European(0.803156)	EuropeanAmerican
1-01766	1e-05	1e-05	0.903953	1e-05	0.096017	European(0.903953)	EuropeanAmerican
1-01767	0.038716	0.099488	0.861776	1e-05	1e-05	European(0.861776)	EuropeanAmerican
1-01779	0.001513	0.113349	0.885118	1e-05	1e-05	European(0.885118)	EuropeanAmerican
1-01787	0.03407	1e-05	0.67485	0.078353	0.212717	European(0.67485), SouthAsian(0.212717)	EuropeanAmerican
1-01788	0.018394	1e-05	0.856965	0.049832	0.074799	European(0.856965)	EuropeanAmerican
1-01795	0.101154	1e-05	0.810151	0.088675	1e-05	European(0.810151)	EuropeanAmerican
1-01798	0.040101	1e-05	0.787358	0.031624	0.140907	European(0.787358)	EuropeanAmerican
1-01804	0.007368	0.005979	0.773964	0.009297	0.203393	European(0.773964)	EuropeanAmerican
1-01805	1e-05	1e-05	0.803332	0.021719	0.174929	European(0.803332)	EuropeanAmerican
1-01810	0.001204	1e-05	0.920508	0.020518	0.05776	European(0.920508)	EuropeanAmerican
1-01817	1e-05	0.158467	0.827242	0.014271	1e-05	European(0.827242)	EuropeanAmerican
1-01818	1e-05	0.070975	0.793426	0.055033	0.080556	European(0.793426)	EuropeanAmerican
1-01828	1e-05	0.059524	0.837126	0.01396	0.08938	European(0.837126)	EuropeanAmerican
1-01829	0.024805	0.097652	0.856395	0.021139	1e-05	European(0.856395)	EuropeanAmerican
1-01833	0.242372	1e-05	0.644833	0.112774	1e-05	European(0.644833), African(0.242372)	EuropeanAmerican
1-01834	0.005081	0.090585	0.904313	1e-05	1e-05	European(0.904313)	EuropeanAmerican
1-01836	0.034389	1e-05	0.854912	0.00852	0.10217	European(0.854912)	EuropeanAmerican
1-01837	1e-05	0.036483	0.806794	0.024198	0.132515	European(0.806794)	EuropeanAmerican
1-01838	0.019958	1e-05	0.937096	0.042926	1e-05	European(0.937096)	EuropeanAmerican
1-01841	0.012116	1e-05	0.234612	0.753251	1e-05	Native American(0.753251)	NativeAmerican
1-01845	0.013536	1e-05	0.860892	0.040251	0.085311	European(0.860892)	EuropeanAmerican
1-01847	0.73462	1e-05	0.241396	0.023964	1e-05	African(0.73462)	AfricanAmerican
1-01849	0.028062	0.035505	0.847643	1e-05	0.088779	European(0.847643)	EuropeanAmerican
1-01851	0.016975	0.128507	0.854498	1e-05	1e-05	European(0.854498)	EuropeanAmerican
1-01854	0.062834	0.087979	0.528826	0.320351	1e-05	European(0.528826), Native American(0.320351)	EuropeanAmerican
1-01856	0.015965	1e-05	0.984005	1e-05	1e-05	European(0.984005)	EuropeanAmerican
1-01861	1e-05	1e-05	0.729253	0.019477	0.25125	European(0.729253)	EuropeanAmerican
1-01866	0.083595	1e-05	0.715948	0.030959	0.169488	European(0.715948)	EuropeanAmerican
1-01869	0.094276	0.253391	0.496031	0.156292	1e-05	European(0.496031), EastAsian(0.253391)	EuropeanAmerican
1-01873	1e-05	1e-05	0.844802	1e-05	0.155168	European(0.844802)	EuropeanAmerican
1-01880	1e-05	1e-05	0.974888	0.025082	1e-05	European(0.974888)	EuropeanAmerican
1-01881	0.465738	1e-05	0.330228	0.204014	1e-05	African(0.465738), European(0.330228)	AfricanAmerican
1-01892	0.900467	1e-05	0.099495	1e-05	1.8e-05	African(0.900467)	AfricanAmerican
1-01895	1e-05	1e-05	0.799166	0.094944	0.10587	European(0.799166)	EuropeanAmerican
1-01903	0.015871	1e-05	0.838685	0.128851	0.016583	European(0.838685)	EuropeanAmerican
1-01904	0.021939	0.091739	0.886302	1e-05	1e-05	European(0.886302)	EuropeanAmerican
1-01905	0.025664	1e-05	0.974306	1e-05	1e-05	European(0.974306)	EuropeanAmerican
1-01907	0.030362	1e-05	0.857108	0.096863	0.015656	European(0.857108)	EuropeanAmerican
1-01911	1e-05	0.077966	0.817308	0.080076	0.024639	European(0.817308)	EuropeanAmerican
1-01913	0.016936	1e-05	0.764223	1e-05	0.218821	European(0.764223)	EuropeanAmerican
1-01914	0.005657	1e-05	0.820338	1e-05	0.173985	European(0.820338)	EuropeanAmerican
1-01915	0.786786	1e-05	0.213184	1e-05	1e-05	African(0.786786)	AfricanAmerican
1-01916	1e-05	0.320111	0.679859	1e-05	1e-05	European(0.679859), EastAsian(0.320111)	EuropeanAmerican
1-01923	1e-05	1e-05	0.916899	0.083071	1e-05	European(0.916899)	EuropeanAmerican
1-01936	0.002789	0.082635	0.844843	1e-05	0.069723	European(0.844843)	EuropeanAmerican
1-01941	1.6e-05	1e-05	0.849274	0.076056	0.074644	European(0.849274)	EuropeanAmerican
1-01943	0.025783	0.03702	0.901824	0.035363	1e-05	European(0.901824)	EuropeanAmerican
1-01945	0.045615	0.041042	0.913323	1e-05	1e-05	European(0.913323)	EuropeanAmerican
1-01946	0.005598	1e-05	0.903794	1e-05	0.090588	European(0.903794)	EuropeanAmerican
1-01951	0.038435	0.117518	0.844027	1e-05	1e-05	European(0.844027)	EuropeanAmerican
1-01952	0.05437	0.191826	0.693171	1e-05	0.060623	European(0.693171), EastAsian(0.191826)	EuropeanAmerican
1-01963	0.029	0.119054	0.699939	0.022578	0.129428	European(0.699939), SouthAsian(0.129428)	EuropeanAmerican
1-01965	0.021362	1e-05	0.876233	0.102385	1e-05	European(0.876233)	EuropeanAmerican
1-01966	0.011979	0.120624	0.867377	1e-05	1e-05	European(0.867377)	EuropeanAmerican
1-01969	1e-05	0.149434	0.796423	1e-05	0.054123	European(0.796423)	EuropeanAmerican
1-01970	0.045258	1e-05	0.155642	1e-05	0.79908	SouthAsian(0.79908)	AsianAmerican
1-01972	0.01627	1e-05	0.876984	0.106726	1e-05	European(0.876984)	EuropeanAmerican
1-01980	0.032839	1e-05	0.791459	1e-05	0.175683	European(0.791459)	EuropeanAmerican
1-01982	0.008792	1e-05	0.842432	0.077533	0.071232	European(0.842432)	EuropeanAmerican
1-01984	0.280371	1e-05	0.579264	0.140345	1e-05	European(0.579264), African(0.280371)	EuropeanAmerican
1-01986	0.080874	1e-05	0.681374	0.023034	0.214708	European(0.681374), SouthAsian(0.214708)	EuropeanAmerican
1-01987	0.039479	1e-05	0.905232	0.011153	0.044126	European(0.905232)	EuropeanAmerican
1-01989	0.348477	0.097915	0.553588	1e-05	1e-05	European(0.553588), African(0.348477)	EuropeanAmerican
1-01990	1e-05	1e-05	0.645151	0.088449	0.266379	European(0.645151), SouthAsian(0.266379)	EuropeanAmerican
1-01991	0.023594	1e-05	0.089838	1e-05	0.886547	SouthAsian(0.886547)	AsianAmerican
1-01994	0.019679	0.139438	0.840863	1e-05	1e-05	European(0.840863)	EuropeanAmerican
1-01995	0.01732	0.097744	0.829027	1e-05	0.055899	European(0.829027)	EuropeanAmerican
1-01997	1e-05	0.081192	0.780311	1e-05	0.138477	European(0.780311)	EuropeanAmerican
1-01999	0.033177	0.109672	0.844916	1e-05	0.012225	European(0.844916)	EuropeanAmerican
1-02004	0.99996	1e-05	1e-05	1e-05	1e-05	African(0.99996)	AfricanAmerican
1-02010	0.021071	1e-05	0.872763	0.09802	0.008136	European(0.872763)	EuropeanAmerican
1-02011	0.000234	1e-05	0.844622	0.119386	0.035748	European(0.844622)	EuropeanAmerican
1-02013	0.224727	1e-05	0.478393	0.170602	0.126269	European(0.478393), African(0.224727)	EuropeanAmerican
1-02020	0.00716	1e-05	0.816479	1e-05	0.176341	European(0.816479)	EuropeanAmerican
1-02024	0.011394	1e-05	0.8962	0.092386	1e-05	European(0.8962)	EuropeanAmerican
1-02025	1e-05	0.092433	0.843592	1e-05	0.063956	European(0.843592)	EuropeanAmerican
1-02030	0.029244	1e-05	0.921485	1e-05	0.04925	European(0.921485)	EuropeanAmerican
1-02032	0.07193	1e-05	0.829217	1e-05	0.098833	European(0.829217)	EuropeanAmerican
1-02033	1e-05	1e-05	0.113003	0.023013	0.863963	SouthAsian(0.863963)	AsianAmerican
1-02042	0.280607	1e-05	0.630213	1e-05	0.08916	European(0.630213), African(0.280607)	EuropeanAmerican
1-02046	0.015242	1e-05	0.903287	0.058766	0.022695	European(0.903287)	EuropeanAmerican
1-02050	0.049243	0.084057	0.866681	1e-05	1e-05	European(0.866681)	EuropeanAmerican
1-02054	1e-05	0.121909	0.878061	1e-05	1e-05	European(0.878061)	EuropeanAmerican
1-02056	0.036775	0.085394	0.791297	1e-05	0.086524	European(0.791297)	EuropeanAmerican
1-02062	0.041165	1e-05	0.891172	0.067644	1e-05	European(0.891172)	EuropeanAmerican
1-02069	0.582671	1e-05	0.283677	1e-05	0.133632	African(0.582671), European(0.283677)	AfricanAmerican
1-02070	0.358443	1e-05	0.589663	0.00651	0.045375	European(0.589663), African(0.358443)	EuropeanAmerican
1-02076	0.00106	1e-05	0.828983	0.139738	0.030208	European(0.828983)	EuropeanAmerican
1-02082	0.036234	1e-05	0.850645	0.112586	0.000525	European(0.850645)	EuropeanAmerican
1-02085	0.010685	1e-05	0.781891	1e-05	0.207404	European(0.781891)	EuropeanAmerican
1-02093	0.00664	0.135325	0.476754	0.013914	0.367367	European(0.476754), SouthAsian(0.367367)	EuropeanAmerican
1-02097	0.066468	0.043437	0.815681	0.046581	0.027833	European(0.815681)	EuropeanAmerican
1-02107	0.001628	0.117768	0.851174	1e-05	0.02942	European(0.851174)	EuropeanAmerican
1-02119	0.05745	0.079741	0.728484	0.017194	0.117132	European(0.728484)	EuropeanAmerican
1-02121	0.002085	0.065525	0.826019	1e-05	0.106361	European(0.826019)	EuropeanAmerican
1-02123	0.053222	1e-05	0.915992	0.030766	1e-05	European(0.915992)	EuropeanAmerican
1-02126	0.004645	1e-05	0.860215	0.000231	0.1349	European(0.860215)	EuropeanAmerican
1-02133	0.044864	1e-05	0.878245	0.062484	0.014397	European(0.878245)	EuropeanAmerican
1-02141	0.039582	0.051152	0.909246	1e-05	1e-05	European(0.909246)	EuropeanAmerican
1-02142	0.048409	1e-05	0.944054	0.007517	1e-05	European(0.944054)	EuropeanAmerican
1-02144	0.009549	0.04997	0.903635	0.036836	1e-05	European(0.903635)	EuropeanAmerican
1-02146	1e-05	0.133491	0.866479	1e-05	1e-05	European(0.866479)	EuropeanAmerican
1-02153	0.676583	1e-05	0.235328	0.058291	0.029788	African(0.676583), European(0.235328)	AfricanAmerican
1-02154	0.029797	1e-05	0.824864	0.041389	0.10394	European(0.824864)	EuropeanAmerican
1-02156	0.027104	1e-05	0.792806	0.109685	0.070395	European(0.792806)	EuropeanAmerican
1-02163	0.020216	0.046698	0.917818	0.015258	1e-05	European(0.917818)	EuropeanAmerican
1-02168	0.061126	1e-05	0.000535	0.932142	0.006188	Native American(0.932142)	NativeAmerican
1-02174	0.259642	1e-05	0.427666	0.193041	0.119641	MixedAncestry	MultiAncestryAmerican
1-02175	0.070477	0.130845	0.798658	1e-05	1e-05	European(0.798658)	EuropeanAmerican
1-02179	0.020286	1e-05	0.979684	1e-05	1e-05	European(0.979684)	EuropeanAmerican
1-02183	0.036384	0.081421	0.764359	0.117826	1e-05	European(0.764359)	EuropeanAmerican
1-02185	0.023443	1e-05	0.925745	0.050792	1e-05	European(0.925745)	EuropeanAmerican
1-02187	0.043761	0.047885	0.881491	1e-05	0.026854	European(0.881491)	EuropeanAmerican
1-02189	0.028526	0.054285	0.826097	1e-05	0.091082	European(0.826097)	EuropeanAmerican
1-02193	0.018003	1e-05	0.811575	0.10453	0.065882	European(0.811575)	EuropeanAmerican
1-02199	0.026633	1e-05	0.842191	1e-05	0.131156	European(0.842191)	EuropeanAmerican
1-02202	1e-05	1e-05	0.174705	0.007644	0.817631	SouthAsian(0.817631)	AsianAmerican
1-02203	0.051279	0.09064	0.858061	1e-05	1e-05	European(0.858061)	EuropeanAmerican
1-02204	0.032998	0.045894	0.860413	0.036969	0.023725	European(0.860413)	EuropeanAmerican
1-02205	1e-05	0.056703	0.923121	0.020156	1e-05	European(0.923121)	EuropeanAmerican
1-02212	1e-05	1e-05	0.81609	1e-05	0.18388	European(0.81609)	EuropeanAmerican
1-02214	0.068104	1e-05	0.811854	0.107776	0.012256	European(0.811854)	EuropeanAmerican
1-02219	0.050082	1e-05	0.938934	0.005708	0.005267	European(0.938934)	EuropeanAmerican
1-02227	1e-05	0.11086	0.813052	0.025847	0.050232	European(0.813052)	EuropeanAmerican
1-02233	0.13832	1e-05	0.4241	0.422762	0.014807	MixedAncestry	MultiAncestryAmerican
1-02234	0.056123	1e-05	0.800447	0.014557	0.128863	European(0.800447)	EuropeanAmerican
1-02241	0.058442	0.15995	0.761351	1e-05	0.020247	European(0.761351)	EuropeanAmerican
1-02244	1e-05	1e-05	0.827209	0.051946	0.120825	European(0.827209)	EuropeanAmerican
1-02254	0.002953	1e-05	0.85451	0.027071	0.115456	European(0.85451)	EuropeanAmerican
1-02259	1e-05	1e-05	0.838594	0.08008	0.081306	European(0.838594)	EuropeanAmerican
1-02260	0.011429	1e-05	0.957638	0.030914	1e-05	European(0.957638)	EuropeanAmerican
1-02264	1e-05	1e-05	0.142682	1e-05	0.857288	SouthAsian(0.857288)	AsianAmerican
1-02265	0.031052	0.108996	0.825222	0.028102	0.006628	European(0.825222)	EuropeanAmerican
1-02266	0.077162	0.138591	0.675218	0.004833	0.104196	European(0.675218), EastAsian(0.138591)	EuropeanAmerican
1-02267	0.058678	0.074587	0.866715	1e-05	1e-05	European(0.866715)	EuropeanAmerican
1-02270	0.03578	0.05325	0.75944	0.046345	0.105186	European(0.75944)	EuropeanAmerican
1-02271	0.074785	1e-05	0.421069	1e-05	0.504126	SouthAsian(0.504126), European(0.421069)	AsianAmerican
1-02279	0.533092	1e-05	0.289616	0.092465	0.084818	African(0.533092), European(0.289616)	AfricanAmerican
1-02283	0.040205	0.091029	0.765096	1e-05	0.10366	European(0.765096)	EuropeanAmerican
1-02284	0.001347	0.075659	0.915118	0.007866	1e-05	European(0.915118)	EuropeanAmerican
1-02287	0.905114	1e-05	0.094856	1e-05	1e-05	African(0.905114)	AfricanAmerican
1-02289	0.020802	1e-05	0.215177	0.656078	0.107933	Native American(0.656078), European(0.215177)	HispanicAmerican
1-02290	0.019756	1e-05	0.935459	0.021515	0.02326	European(0.935459)	EuropeanAmerican
1-02298	0.040364	0.152448	0.807169	1e-05	1e-05	European(0.807169)	EuropeanAmerican
1-02301	0.037723	1e-05	0.810091	0.005647	0.146529	European(0.810091)	EuropeanAmerican
1-02304	0.046315	0.027968	0.892919	0.008377	0.024421	European(0.892919)	EuropeanAmerican
1-02312	0.004529	1e-05	0.963948	0.029531	0.001981	European(0.963948)	EuropeanAmerican
1-02315	1e-05	1e-05	0.280123	0.009525	0.710332	SouthAsian(0.710332)	AsianAmerican
1-02316	0.080648	0.057093	0.848332	2.5e-05	0.013903	European(0.848332)	EuropeanAmerican
1-02317	0.056447	0.057267	0.853267	1e-05	0.033009	European(0.853267)	EuropeanAmerican
1-02324	0.046141	1e-05	0.80693	0.032063	0.114856	European(0.80693)	EuropeanAmerican
1-02325	1e-05	0.053523	0.868507	0.025156	0.052803	European(0.868507)	EuropeanAmerican
1-02331	0.028286	0.100963	0.851398	0.019344	1e-05	European(0.851398)	EuropeanAmerican
1-02338	0.00244	1e-05	0.99753	1e-05	1e-05	European(0.99753)	EuropeanAmerican
1-02342	0.024316	0.123861	0.851803	1e-05	1e-05	European(0.851803)	EuropeanAmerican
1-02349	0.023407	0.078892	0.794601	0.041884	0.061216	European(0.794601)	EuropeanAmerican
1-02350	0.782096	1e-05	0.185844	0.032039	1e-05	African(0.782096)	AfricanAmerican
1-02364	0.894348	1e-05	0.105622	1e-05	1e-05	African(0.894348)	AfricanAmerican
1-02365	0.018936	1e-05	0.895553	0.085491	1e-05	European(0.895553)	EuropeanAmerican
1-02370	0.058455	1e-05	0.673023	0.021264	0.247248	European(0.673023), SouthAsian(0.247248)	EuropeanAmerican
1-02377	0.045175	1e-05	0.954795	1e-05	1e-05	European(0.954795)	EuropeanAmerican
1-02382	0.075356	1e-05	0.924614	1e-05	1e-05	European(0.924614)	EuropeanAmerican
1-02391	1e-05	0.099576	0.900394	1e-05	1e-05	European(0.900394)	EuropeanAmerican
1-02394	1e-05	0.054841	0.893845	0.051294	1e-05	European(0.893845)	EuropeanAmerican
1-02396	0.004345	0.100871	0.894764	1e-05	1e-05	European(0.894764)	EuropeanAmerican
1-02406	0.099226	1e-05	0.705126	0.115523	0.080116	European(0.705126)	EuropeanAmerican
1-02408	1e-05	0.080023	0.807562	0.034764	0.077641	European(0.807562)	EuropeanAmerican
1-02411	0.550695	1e-05	0.426066	0.023218	1e-05	African(0.550695), European(0.426066)	AfricanAmerican
1-02417	0.109443	1e-05	0.814348	0.076189	1e-05	European(0.814348)	EuropeanAmerican
1-02425	0.021288	1e-05	0.751169	0.020271	0.207263	European(0.751169)	EuropeanAmerican
1-02430	0.553752	1e-05	0.295441	0.07166	0.079136	African(0.553752), European(0.295441)	AfricanAmerican
1-02434	1e-05	1e-05	0.807223	0.068299	0.124458	European(0.807223)	EuropeanAmerican
1-02437	0.039597	0.063861	0.877942	0.01859	1e-05	European(0.877942)	EuropeanAmerican
1-02445	1e-05	1e-05	0.70758	0.076627	0.215773	European(0.70758)	EuropeanAmerican
1-02449	0.053216	1e-05	0.717715	0.007021	0.222038	European(0.717715)	EuropeanAmerican
1-02452	0.053201	1e-05	0.366308	0.580471	1e-05	Native American(0.580471), European(0.366308)	HispanicAmerican
1-02455	0.017894	0.08194	0.823027	1e-05	0.077129	European(0.823027)	EuropeanAmerican
1-02458	0.032112	0.110284	0.857585	1e-05	1e-05	European(0.857585)	EuropeanAmerican
1-02459	0.04256	0.104232	0.739651	0.003954	0.109603	European(0.739651)	EuropeanAmerican
1-02460	1e-05	1e-05	0.835775	0.040572	0.123633	European(0.835775)	EuropeanAmerican
1-02462	1e-05	1e-05	0.847919	0.006812	0.145249	European(0.847919)	EuropeanAmerican
1-02475	0.04713	0.107837	0.845013	1e-05	1e-05	European(0.845013)	EuropeanAmerican
1-02482	0.02799	0.076789	0.824349	1e-05	0.070863	European(0.824349)	EuropeanAmerican
1-02490	0.060497	1e-05	0.896177	0.043306	1e-05	European(0.896177)	EuropeanAmerican
1-02491	0.683258	0.012751	0.236167	0.060203	0.007622	African(0.683258), European(0.236167)	AfricanAmerican
1-02492	0.020436	0.095542	0.800837	0.045379	0.037807	European(0.800837)	EuropeanAmerican
1-02496	1e-05	0.130552	0.823069	0.020576	0.025793	European(0.823069)	EuropeanAmerican
1-02498	0.057825	1e-05	0.801125	0.021351	0.119689	European(0.801125)	EuropeanAmerican
1-02499	0.064387	1e-05	0.778396	1e-05	0.157197	European(0.778396)	EuropeanAmerican
1-02500	1e-05	1e-05	1e-05	0.99996	1e-05	Native American(0.99996)	NativeAmerican
1-02504	0.010961	0.123764	0.816563	0.021376	0.027335	European(0.816563)	EuropeanAmerican
1-02509	0.052466	0.019522	0.808455	1e-05	0.119547	European(0.808455)	EuropeanAmerican
1-02515	0.502446	1e-05	0.311818	0.185716	1e-05	African(0.502446), European(0.311818)	AfricanAmerican
1-02531	0.009907	1e-05	0.736992	1e-05	0.253081	European(0.736992)	EuropeanAmerican
1-02532	0.02374	0.144788	0.816019	0.005534	0.00992	European(0.816019)	EuropeanAmerican
1-02544	0.005501	1e-05	0.910676	0.042015	0.041799	European(0.910676)	EuropeanAmerican
1-02546	0.179218	0.06411	0.482905	0.184471	0.089296	European(0.482905), Native American(0.184471)	EuropeanAmerican
1-02549	0.01484	0.071525	0.854037	0.059588	1e-05	European(0.854037)	EuropeanAmerican
1-02559	0.531639	1e-05	0.378814	0.089527	1e-05	African(0.531639), European(0.378814)	AfricanAmerican
1-02561	0.0486	1e-05	0.794913	0.036288	0.120189	European(0.794913)	EuropeanAmerican
1-02562	1e-05	1e-05	0.034533	1e-05	0.965437	SouthAsian(0.965437)	AsianAmerican
1-02563	0.085679	0.073244	0.790052	1e-05	0.051015	European(0.790052)	EuropeanAmerican
1-02566	0.060405	1e-05	0.845392	0.014613	0.07958	European(0.845392)	EuropeanAmerican
1-02568	0.00359	1e-05	0.847011	0.049324	0.100066	European(0.847011)	EuropeanAmerican
1-02573	0.272824	1e-05	0.587413	0.102138	0.037615	European(0.587413), African(0.272824)	EuropeanAmerican
1-02576	1e-05	1e-05	0.9353	0.06467	1e-05	European(0.9353)	EuropeanAmerican
1-02585	0.046028	1e-05	0.82994	1e-05	0.124012	European(0.82994)	EuropeanAmerican
1-02588	0.047433	0.111288	0.775565	0.065521	0.000193	European(0.775565)	EuropeanAmerican
1-02589	0.003662	0.105819	0.876399	0.01411	1e-05	European(0.876399)	EuropeanAmerican
1-02593	1e-05	0.057742	0.897429	0.033616	0.011203	European(0.897429)	EuropeanAmerican
1-02596	0.028634	1e-05	0.884141	0.087205	1e-05	European(0.884141)	EuropeanAmerican
1-02598	0.023933	0.066896	0.883169	0.025992	1e-05	European(0.883169)	EuropeanAmerican
1-02617	0.063948	0.095135	0.811306	0.029601	1e-05	European(0.811306)	EuropeanAmerican
1-02620	0.023016	0.030352	0.867995	1e-05	0.078627	European(0.867995)	EuropeanAmerican
1-02621	0.028667	0.265615	0.705698	1e-05	1e-05	European(0.705698)	EuropeanAmerican
1-02624	0.072647	0.145755	0.781579	1e-05	1e-05	European(0.781579)	EuropeanAmerican
1-02625	0.029138	1e-05	0.970829	1.2e-05	1e-05	European(0.970829)	EuropeanAmerican
1-02627	0.108379	0.015558	0.357448	0.518604	1e-05	Native American(0.518604), European(0.357448)	HispanicAmerican
1-02634	1e-05	1e-05	0.902091	0.097879	1e-05	European(0.902091)	EuropeanAmerican
1-02637	0.904019	1e-05	0.095951	1e-05	1e-05	African(0.904019)	AfricanAmerican
1-02641	0.172783	1e-05	0.693786	0.00082	0.132601	European(0.693786), African(0.172783)	EuropeanAmerican
1-02643	1e-05	0.101897	0.898073	1e-05	1e-05	European(0.898073)	EuropeanAmerican
1-02645	0.0323	1e-05	0.96435	0.003327	1.3e-05	European(0.96435)	EuropeanAmerican
1-02652	0.003599	1e-05	0.813668	1e-05	0.182713	European(0.813668)	EuropeanAmerican
1-02657	0.442565	0.129492	0.279777	0.148156	1e-05	MixedAncestry	MultiAncestryAmerican
1-02658	0.012355	1e-05	0.878773	1e-05	0.108852	European(0.878773)	EuropeanAmerican
1-02666	0.305773	1e-05	0.50739	0.186817	1e-05	European(0.50739), African(0.305773)	EuropeanAmerican
1-02670	0.007033	1e-05	0.85158	1e-05	0.141367	European(0.85158)	EuropeanAmerican
1-02672	0.00888	0.03636	0.903556	1e-05	0.051194	European(0.903556)	EuropeanAmerican
1-02674	0.009819	0.063882	0.86823	1e-05	0.058059	European(0.86823)	EuropeanAmerican
1-02675	0.041734	0.049731	0.84533	1e-05	0.063195	European(0.84533)	EuropeanAmerican
1-02676	0.943637	1e-05	0.056333	1e-05	1e-05	African(0.943637)	AfricanAmerican
1-02677	0.052327	1e-05	0.768054	0.044454	0.135155	European(0.768054)	EuropeanAmerican
1-02679	0.001079	1e-05	0.909161	0.089738	1.2e-05	European(0.909161)	EuropeanAmerican
1-02680	0.99996	1e-05	1e-05	1e-05	1e-05	African(0.99996)	AfricanAmerican
1-02689	0.077477	1e-05	0.718414	0.041879	0.16222	European(0.718414)	EuropeanAmerican
1-02692	0.863323	0.005191	0.105109	0.026367	1e-05	African(0.863323)	AfricanAmerican
1-02693	0.05755	1e-05	0.71088	0.231547	1.3e-05	European(0.71088)	EuropeanAmerican
1-02696	0.041038	1e-05	0.654731	0.012938	0.291283	European(0.654731), SouthAsian(0.291283)	EuropeanAmerican
1-02699	1e-05	0.03171	0.705405	0.034595	0.22828	European(0.705405)	EuropeanAmerican
1-02702	0.117918	1e-05	0.446387	0.435675	1e-05	MixedAncestry	MultiAncestryAmerican
1-02708	0.011931	1e-05	0.688364	0.063876	0.23582	European(0.688364), SouthAsian(0.23582)	EuropeanAmerican
1-02709	0.00165	0.097505	0.900825	1e-05	1e-05	European(0.900825)	EuropeanAmerican
1-02711	0.043311	0.108533	0.848135	1e-05	1e-05	European(0.848135)	EuropeanAmerican
1-02718	0.410661	1e-05	0.50884	0.080479	1e-05	European(0.50884), African(0.410661)	EuropeanAmerican
1-02719	0.772839	1e-05	0.186409	0.040732	1e-05	African(0.772839)	AfricanAmerican
1-02720	1e-05	0.12134	0.87863	1e-05	1e-05	European(0.87863)	EuropeanAmerican
1-02721	0.006223	0.099282	0.894476	1e-05	1e-05	European(0.894476)	EuropeanAmerican
1-02722	0.069366	1e-05	0.320636	0.609978	1e-05	Native American(0.609978), European(0.320636)	HispanicAmerican
1-02723	0.014264	1e-05	0.665105	1e-05	0.320611	European(0.665105), SouthAsian(0.320611)	EuropeanAmerican
1-02725	1e-05	1e-05	0.81218	1e-05	0.18779	European(0.81218)	EuropeanAmerican
1-02733	0.077848	1e-05	0.624037	1e-05	0.298095	European(0.624037), SouthAsian(0.298095)	EuropeanAmerican
1-02736	0.002232	1e-05	0.907725	1e-05	0.090023	European(0.907725)	EuropeanAmerican
1-02752	0.019281	1e-05	0.816641	0.022496	0.141573	European(0.816641)	EuropeanAmerican
1-02758	0.732433	1e-05	0.267537	1e-05	1e-05	African(0.732433)	AfricanAmerican
1-02760	0.013663	0.053639	0.787747	1e-05	0.144941	European(0.787747)	EuropeanAmerican
1-02762	0.008129	1e-05	0.805608	0.096787	0.089465	European(0.805608)	EuropeanAmerican
1-02764	1e-05	0.122373	0.877597	1e-05	1e-05	European(0.877597)	EuropeanAmerican
1-02765	0.038192	1e-05	0.842308	0.11948	1e-05	European(0.842308)	EuropeanAmerican
1-02767	1e-05	0.030895	0.851502	1e-05	0.117584	European(0.851502)	EuropeanAmerican
1-02769	0.245117	0.034223	0.623367	0.042838	0.054455	European(0.623367), African(0.245117)	EuropeanAmerican
1-02772	0.032154	0.046515	0.79369	0.042539	0.085103	European(0.79369)	EuropeanAmerican
1-02777	0.026923	1e-05	0.9071	1e-05	0.065957	European(0.9071)	EuropeanAmerican
1-02786	1e-05	1e-05	0.924361	0.075609	1e-05	European(0.924361)	EuropeanAmerican
1-02788	0.718952	1e-05	0.142228	0.055035	0.083775	African(0.718952)	AfricanAmerican
1-02789	0.00171	0.179966	0.818303	1e-05	1e-05	European(0.818303)	EuropeanAmerican
1-02793	0.110529	1e-05	0.715141	1e-05	0.17431	European(0.715141)	EuropeanAmerican
1-02795	0.063541	0.020471	0.836773	1e-05	0.079205	European(0.836773)	EuropeanAmerican
1-02806	0.784714	1e-05	0.123796	1e-05	0.091469	African(0.784714)	AfricanAmerican
1-02814	1e-05	1e-05	0.783887	0.002837	0.213256	European(0.783887)	EuropeanAmerican
1-02816	0.04175	1e-05	0.95822	1e-05	1e-05	European(0.95822)	EuropeanAmerican
1-02817	0.041478	1e-05	0.837276	0.072991	0.048245	European(0.837276)	EuropeanAmerican
1-02820	0.043544	1e-05	0.844067	0.0209	0.091478	European(0.844067)	EuropeanAmerican
1-02827	0.017993	1e-05	0.901565	0.006793	0.073639	European(0.901565)	EuropeanAmerican
1-02828	0.090985	0.030234	0.623015	0.037329	0.218436	European(0.623015), SouthAsian(0.218436)	EuropeanAmerican
1-02837	0.042725	0.082127	0.875128	1e-05	1e-05	European(0.875128)	EuropeanAmerican
1-02841	0.015347	0.046777	0.909575	0.028291	1e-05	European(0.909575)	EuropeanAmerican
1-02842	0.077672	1e-05	0.785411	0.092838	0.04407	European(0.785411)	EuropeanAmerican
1-02849	1e-05	0.021463	0.802091	0.049237	0.127198	European(0.802091)	EuropeanAmerican
1-02854	0.473345	0.047885	0.429256	0.049504	1e-05	African(0.473345), European(0.429256)	AfricanAmerican
1-02857	0.546518	1e-05	0.384548	0.068914	1e-05	African(0.546518), European(0.384548)	AfricanAmerican
1-02860	0.091017	1e-05	0.641219	1e-05	0.267744	European(0.641219), SouthAsian(0.267744)	EuropeanAmerican
1-02862	0.058631	0.07881	0.485796	0.376752	1e-05	European(0.485796), Native American(0.376752)	EuropeanAmerican
1-02873	0.036674	1e-05	0.836941	0.000897	0.125477	European(0.836941)	EuropeanAmerican
1-02874	0.007554	0.005414	0.757934	1e-05	0.229088	European(0.757934)	EuropeanAmerican
1-02876	0.01354	0.008051	0.801352	1e-05	0.177048	European(0.801352)	EuropeanAmerican
1-02885	0.069953	1e-05	0.856953	0.073073	1e-05	European(0.856953)	EuropeanAmerican
1-02888	1e-05	0.073402	0.378198	0.54838	1e-05	Native American(0.54838), European(0.378198)	HispanicAmerican
1-02891	0.764935	0.063689	0.144918	0.026448	1e-05	African(0.764935)	AfricanAmerican
1-02892	1e-05	1e-05	0.861297	1e-05	0.138673	European(0.861297)	EuropeanAmerican
1-02894	0.732064	0.046372	0.209088	0.012466	1e-05	African(0.732064)	AfricanAmerican
1-02900	0.036944	0.02708	0.797952	0.023502	0.114522	European(0.797952)	EuropeanAmerican
1-02907	0.006935	0.554578	0.438466	1e-05	1e-05	EastAsian(0.554578), European(0.438466)	AsianAmerican
1-02917	0.019727	0.163703	0.81655	1e-05	1e-05	European(0.81655)	EuropeanAmerican
1-02923	1e-05	0.051015	0.925663	0.023302	1e-05	European(0.925663)	EuropeanAmerican
1-02925	0.006776	0.043667	0.949537	1e-05	1e-05	European(0.949537)	EuropeanAmerican
1-02926	1e-05	0.079821	0.792256	0.085607	0.042305	European(0.792256)	EuropeanAmerican
1-02930	0.05273	0.031691	0.695496	0.166288	0.053795	European(0.695496), Native American(0.166288)	EuropeanAmerican
1-02931	1e-05	0.087562	0.912408	1e-05	1e-05	European(0.912408)	EuropeanAmerican
1-02932	0.291309	0.025374	0.473184	0.100662	0.10947	European(0.473184), African(0.291309)	EuropeanAmerican
1-02938	0.007851	1e-05	0.795253	0.0298	0.167086	European(0.795253)	EuropeanAmerican
1-02939	1e-05	0.079904	0.920066	1e-05	1e-05	European(0.920066)	EuropeanAmerican
1-02942	0.307048	1e-05	0.430305	0.262626	1e-05	MixedAncestry	MultiAncestryAmerican
1-02952	0.11318	1e-05	0.532493	0.354307	1e-05	European(0.532493), Native American(0.354307)	EuropeanAmerican
1-02953	0.084733	1e-05	0.675578	0.068044	0.171635	European(0.675578), SouthAsian(0.171635)	EuropeanAmerican
1-02955	0.062019	1e-05	0.80966	0.128301	1e-05	European(0.80966)	EuropeanAmerican
1-02956	0.003495	0.121956	0.874529	1e-05	1e-05	European(0.874529)	EuropeanAmerican
1-02959	0.043005	1e-05	0.793322	0.0391	0.124563	European(0.793322)	EuropeanAmerican
1-02963	0.033341	0.042765	0.834381	1e-05	0.089503	European(0.834381)	EuropeanAmerican
1-02966	1e-05	1e-05	0.757393	0.138801	0.103786	European(0.757393)	EuropeanAmerican
1-02972	0.01778	0.137302	0.844899	1e-05	1e-05	European(0.844899)	EuropeanAmerican
1-02974	0.034289	1e-05	0.826416	0.013984	0.125301	European(0.826416)	EuropeanAmerican
1-02980	0.039255	0.143949	0.816775	1e-05	1e-05	European(0.816775)	EuropeanAmerican
1-02985	0.073226	1e-05	0.726073	0.008109	0.192583	European(0.726073)	EuropeanAmerican
1-02986	0.007936	1e-05	0.85404	1e-05	0.138004	European(0.85404)	EuropeanAmerican
1-02987	0.002127	1e-05	0.838991	0.158861	1e-05	European(0.838991)	EuropeanAmerican
1-02990	0.033703	1e-05	0.774512	1e-05	0.191765	European(0.774512)	EuropeanAmerican
1-02994	0.061318	1e-05	0.938652	1e-05	1e-05	European(0.938652)	EuropeanAmerican
1-03001	0.034261	1e-05	0.784373	0.079329	0.102028	European(0.784373)	EuropeanAmerican
1-03003	0.010872	0.111361	0.855646	0.02211	1e-05	European(0.855646)	EuropeanAmerican
1-03004	0.002683	1e-05	0.866263	1e-05	0.131034	European(0.866263)	EuropeanAmerican
1-03013	0.022234	0.075484	0.902262	1e-05	1e-05	European(0.902262)	EuropeanAmerican
1-03018	0.088074	1e-05	0.785243	1e-05	0.126663	European(0.785243)	EuropeanAmerican
1-03030	0.010378	1e-05	0.753315	0.044055	0.192242	European(0.753315)	EuropeanAmerican
1-03032	0.536146	1e-05	0.456128	1e-05	0.007706	African(0.536146), European(0.456128)	AfricanAmerican
1-03033	1e-05	1e-05	0.918578	0.081392	1e-05	European(0.918578)	EuropeanAmerican
1-03037	0.15617	0.071365	0.585905	0.139037	0.047522	European(0.585905), African(0.15617)	EuropeanAmerican
1-03038	0.737036	1e-05	0.262934	1e-05	1e-05	African(0.737036)	AfricanAmerican
1-03039	0.056668	1e-05	0.939987	0.003325	1e-05	European(0.939987)	EuropeanAmerican
1-03040	0.870756	1e-05	0.126792	0.002432	1e-05	African(0.870756)	AfricanAmerican
1-03042	1e-05	0.108184	0.891786	1e-05	1e-05	European(0.891786)	EuropeanAmerican
1-03045	1e-05	0.087206	0.912764	1e-05	1e-05	European(0.912764)	EuropeanAmerican
1-03046	0.039709	0.038338	0.869152	1e-05	0.052792	European(0.869152)	EuropeanAmerican
1-03054	1e-05	1e-05	0.877596	0.122374	1e-05	European(0.877596)	EuropeanAmerican
1-03079	0.474268	1e-05	0.390069	0.135643	1e-05	African(0.474268), European(0.390069)	AfricanAmerican
1-03082	1e-05	1e-05	0.857537	0.042993	0.099451	European(0.857537)	EuropeanAmerican
1-03083	0.02307	1e-05	0.944043	0.032866	1e-05	European(0.944043)	EuropeanAmerican
1-03095	0.036241	1e-05	0.862648	0.101091	1e-05	European(0.862648)	EuropeanAmerican
1-03096	0.2256	1e-05	0.38436	0.39002	1e-05	MixedAncestry	MultiAncestryAmerican
1-03097	0.255534	0.240322	0.488308	0.015826	1e-05	European(0.488308), African(0.255534)	EuropeanAmerican
1-03100	0.019689	0.068627	0.784945	0.02901	0.097729	European(0.784945)	EuropeanAmerican
1-03101	0.018716	1e-05	0.785409	0.045299	0.150566	European(0.785409)	EuropeanAmerican
1-03105	1e-05	1e-05	0.834927	1e-05	0.165043	European(0.834927)	EuropeanAmerican
1-03112	0.006044	1e-05	0.855064	1e-05	0.138872	European(0.855064)	EuropeanAmerican
1-03117	0.093692	1e-05	0.906278	1e-05	1e-05	European(0.906278)	EuropeanAmerican
1-03120	1e-05	0.169795	0.830175	1e-05	1e-05	European(0.830175)	EuropeanAmerican
1-03121	0.131703	1e-05	0.560694	0.006481	0.301112	European(0.560694), SouthAsian(0.301112)	EuropeanAmerican
1-03126	0.00106	0.119245	0.879675	1e-05	1e-05	European(0.879675)	EuropeanAmerican
1-03128	1e-05	0.100659	0.899311	1e-05	1e-05	European(0.899311)	EuropeanAmerican
1-03131	0.051771	1e-05	0.896791	0.051417	1e-05	European(0.896791)	EuropeanAmerican
1-03134	0.072046	1e-05	0.671521	1e-05	0.256412	European(0.671521), SouthAsian(0.256412)	EuropeanAmerican
1-03136	0.784102	1e-05	0.106071	0.086655	0.023162	African(0.784102)	AfricanAmerican
1-03138	1e-05	1e-05	0.765409	0.008777	0.225794	European(0.765409)	EuropeanAmerican
1-03140	0.055717	0.142268	0.801996	1e-05	1e-05	European(0.801996)	EuropeanAmerican
1-03142	0.482725	0.021337	0.478286	0.017643	1e-05	African(0.482725), European(0.478286)	AfricanAmerican
1-03148	0.057048	1e-05	0.837472	0.020379	0.085091	European(0.837472)	EuropeanAmerican
1-03150	0.031296	0.084425	0.85655	0.027719	1e-05	European(0.85655)	EuropeanAmerican
1-03151	0.042915	0.011925	0.804411	1e-05	0.14074	European(0.804411)	EuropeanAmerican
1-03152	0.01529	0.076289	0.906555	0.001856	1e-05	European(0.906555)	EuropeanAmerican
1-03153	1e-05	1e-05	1e-05	0.99996	1e-05	Native American(0.99996)	NativeAmerican
1-03154	0.018579	1e-05	0.764738	0.094896	0.121777	European(0.764738)	EuropeanAmerican
1-03169	0.561011	1e-05	0.306813	0.066686	0.065481	African(0.561011), European(0.306813)	AfricanAmerican
1-03171	0.043736	1e-05	0.727747	1e-05	0.228497	European(0.727747)	EuropeanAmerican
1-03173	0.061266	1e-05	0.727929	1e-05	0.210785	European(0.727929)	EuropeanAmerican
1-03174	0.003687	0.119783	0.853434	0.023087	1e-05	European(0.853434)	EuropeanAmerican
1-03176	0.015978	0.039236	0.783056	0.089213	0.072517	European(0.783056)	EuropeanAmerican
1-03177	0.088679	1e-05	0.687968	0.223333	1e-05	European(0.687968), Native American(0.223333)	EuropeanAmerican
1-03181	0.009015	1e-05	0.865259	0.023199	0.102517	European(0.865259)	EuropeanAmerican
1-03188	0.006778	0.065946	0.735601	0.029337	0.162339	European(0.735601)	EuropeanAmerican
1-03190	1e-05	0.124378	0.875592	1e-05	1e-05	European(0.875592)	EuropeanAmerican
1-03191	0.002059	1e-05	0.783199	0.022899	0.191833	European(0.783199)	EuropeanAmerican
1-03193	0.060876	0.059107	0.754609	0.055147	0.070262	European(0.754609)	EuropeanAmerican
1-03195	1e-05	1e-05	0.912231	0.087739	1e-05	European(0.912231)	EuropeanAmerican
1-03201	0.731189	1e-05	0.254332	0.014459	1e-05	African(0.731189)	AfricanAmerican
1-03204	1e-05	1e-05	0.808677	0.04162	0.149683	European(0.808677)	EuropeanAmerican
1-03209	0.014173	0.11229	0.873518	1e-05	1e-05	European(0.873518)	EuropeanAmerican
1-03212	0.094404	1e-05	0.719356	0.005423	0.180807	European(0.719356)	EuropeanAmerican
1-03216	1e-05	1e-05	0.945447	0.054523	1e-05	European(0.945447)	EuropeanAmerican
1-03224	5.3e-05	1e-05	0.832505	0.039953	0.127479	European(0.832505)	EuropeanAmerican
1-03234	0.060399	1e-05	0.939571	1e-05	1e-05	European(0.939571)	EuropeanAmerican
1-03235	0.950011	1e-05	0.049959	1e-05	1e-05	African(0.950011)	AfricanAmerican
1-03244	0.014295	0.097458	0.888228	1e-05	1e-05	European(0.888228)	EuropeanAmerican
1-03256	0.016025	1e-05	0.854225	0.001904	0.127836	European(0.854225)	EuropeanAmerican
1-03257	1e-05	0.090216	0.795411	1e-05	0.114353	European(0.795411)	EuropeanAmerican
1-03258	0.01146	1e-05	0.758646	0.02589	0.203994	European(0.758646)	EuropeanAmerican
1-03260	0.014866	0.104551	0.876476	0.004097	1e-05	European(0.876476)	EuropeanAmerican
1-03271	0.886868	1e-05	0.113102	1e-05	1e-05	African(0.886868)	AfricanAmerican
1-03275	0.020791	1e-05	0.845598	0.021768	0.111832	European(0.845598)	EuropeanAmerican
1-03276	0.002034	0.120459	0.877487	1e-05	1e-05	European(0.877487)	EuropeanAmerican
1-03279	1e-05	1e-05	0.045483	0.954487	1e-05	Native American(0.954487)	NativeAmerican
1-03281	1e-05	1e-05	0.82486	0.061161	0.11396	European(0.82486)	EuropeanAmerican
1-03283	0.036208	0.133071	0.830701	1e-05	1e-05	European(0.830701)	EuropeanAmerican
1-03293	1e-05	1e-05	0.79232	0.015784	0.191876	European(0.79232)	EuropeanAmerican
1-03294	0.050359	1e-05	0.882455	1e-05	0.067166	European(0.882455)	EuropeanAmerican
1-03298	0.055324	1e-05	0.817401	0.127255	1e-05	European(0.817401)	EuropeanAmerican
1-03300	0.028924	0.002755	0.681059	0.287252	1e-05	European(0.681059), Native American(0.287252)	EuropeanAmerican
1-03301	1e-05	0.115467	0.78282	1.5e-05	0.101688	European(0.78282)	EuropeanAmerican
1-03308	0.04578	1e-05	0.828032	0.049706	0.076473	European(0.828032)	EuropeanAmerican
1-03310	0.045807	0.121023	0.83315	1e-05	1e-05	European(0.83315)	EuropeanAmerican
1-03325	1e-05	1e-05	0.858908	1e-05	0.141062	European(0.858908)	EuropeanAmerican
1-03326	0.02939	0.510695	0.459896	1e-05	1e-05	EastAsian(0.510695), European(0.459896)	AsianAmerican
1-03338	0.027067	1e-05	0.7851	0.077483	0.11034	European(0.7851)	EuropeanAmerican
1-03343	0.027322	0.080551	0.892107	1e-05	1e-05	European(0.892107)	EuropeanAmerican
1-03374	1e-05	0.001126	0.847781	1e-05	0.151073	European(0.847781)	EuropeanAmerican
1-03378	1e-05	0.134906	0.865064	1e-05	1e-05	European(0.865064)	EuropeanAmerican
1-03385	0.056865	1e-05	0.873178	0.069937	1e-05	European(0.873178)	EuropeanAmerican
1-03386	0.022108	0.09206	0.885812	1e-05	1e-05	European(0.885812)	EuropeanAmerican
1-03390	0.057915	0.003407	0.839606	0.099063	1e-05	European(0.839606)	EuropeanAmerican
1-03393	0.046562	1e-05	0.814351	0.05621	0.082867	European(0.814351)	EuropeanAmerican
1-03394	0.00228	0.06377	0.933931	1e-05	1e-05	European(0.933931)	EuropeanAmerican
1-03403	0.458558	1e-05	0.464759	0.076663	1e-05	European(0.464759), African(0.458558)	EuropeanAmerican
1-03407	0.060093	1e-05	0.934628	0.005259	1e-05	European(0.934628)	EuropeanAmerican
1-03408	0.002864	1e-05	0.889128	1e-05	0.107988	European(0.889128)	EuropeanAmerican
1-03410	0.078765	0.034222	0.788628	1e-05	0.098375	European(0.788628)	EuropeanAmerican
1-03413	0.176981	0.003719	0.625401	0.130708	0.063191	European(0.625401), African(0.176981)	EuropeanAmerican
1-03419	0.024851	0.049821	0.786581	1e-05	0.138737	European(0.786581)	EuropeanAmerican
1-03422	0.031297	0.006526	0.745816	0.062785	0.153575	European(0.745816)	EuropeanAmerican
1-03427	0.079201	1e-05	0.77628	1e-05	0.144499	European(0.77628)	EuropeanAmerican
1-03431	0.849329	0.014107	0.110296	0.026259	1e-05	African(0.849329)	AfricanAmerican
1-03432	0.912725	0.007695	0.07956	1e-05	1e-05	African(0.912725)	AfricanAmerican
1-03433	0.038676	1e-05	0.663075	1.1e-05	0.298229	European(0.663075), SouthAsian(0.298229)	EuropeanAmerican
1-03435	0.047593	1e-05	0.840194	0.112193	1e-05	European(0.840194)	EuropeanAmerican
1-03436	0.825426	1e-05	0.084586	0.019328	0.07065	African(0.825426)	AfricanAmerican
1-03437	0.037614	0.078234	0.86616	0.017982	1e-05	European(0.86616)	EuropeanAmerican
1-03444	0.012469	1e-05	0.679255	0.052727	0.255539	European(0.679255), SouthAsian(0.255539)	EuropeanAmerican
1-03450	1e-05	0.144121	0.83688	1e-05	0.018979	European(0.83688)	EuropeanAmerican
1-03459	1e-05	0.102913	0.897057	1e-05	1e-05	European(0.897057)	EuropeanAmerican
1-03470	0.025456	1e-05	0.910577	0.049589	0.014368	European(0.910577)	EuropeanAmerican
1-03471	0.046095	1e-05	0.897947	0.041957	0.013991	European(0.897947)	EuropeanAmerican
1-03472	0.000707	0.110143	0.889129	1e-05	1e-05	European(0.889129)	EuropeanAmerican
1-03473	0.016895	1e-05	0.805383	0.040421	0.137291	European(0.805383)	EuropeanAmerican
1-03475	1e-05	0.064348	0.935622	1e-05	1e-05	European(0.935622)	EuropeanAmerican
1-03479	0.051526	1e-05	0.947135	1e-05	0.001318	European(0.947135)	EuropeanAmerican
1-03482	0.013643	1e-05	0.914853	0.002723	0.06877	European(0.914853)	EuropeanAmerican
1-03492	0.027828	1e-05	0.911123	0.061029	1e-05	European(0.911123)	EuropeanAmerican
1-03505	0.029592	0.077637	0.874832	1e-05	0.017928	European(0.874832)	EuropeanAmerican
1-03510	0.023076	0.08272	0.88311	0.011084	1e-05	European(0.88311)	EuropeanAmerican
1-03511	1e-05	1e-05	0.822614	0.083053	0.094312	European(0.822614)	EuropeanAmerican
1-03512	0.435431	1e-05	0.523772	0.040777	1e-05	European(0.523772), African(0.435431)	EuropeanAmerican
1-03513	0.02667	0.049636	0.697604	1e-05	0.22608	European(0.697604), SouthAsian(0.22608)	EuropeanAmerican
1-03517	1e-05	1e-05	0.743195	0.029913	0.226872	European(0.743195)	EuropeanAmerican
1-03520	0.446774	1e-05	0.44527	0.041816	0.066129	MixedAncestry	MultiAncestryAmerican
1-03532	0.032324	0.09744	0.868102	0.002124	1e-05	European(0.868102)	EuropeanAmerican
1-03534	0.301252	0.14852	0.403935	0.118752	0.027542	MixedAncestry	MultiAncestryAmerican
1-03535	0.013496	1e-05	0.799187	1e-05	0.187297	European(0.799187)	EuropeanAmerican
1-03538	0.052941	1e-05	0.728822	0.06086	0.157367	European(0.728822)	EuropeanAmerican
1-03539	0.060257	1e-05	0.415648	0.455234	0.068852	Native American(0.455234), European(0.415648)	HispanicAmerican
1-03543	1e-05	0.070872	0.929098	1e-05	1e-05	European(0.929098)	EuropeanAmerican
1-03544	0.108541	1e-05	0.145564	0.718256	0.027628	Native American(0.718256)	NativeAmerican
1-03555	1e-05	1e-05	0.953322	0.016472	0.030186	European(0.953322)	EuropeanAmerican
1-03560	0.086801	0.076917	0.803954	1e-05	0.032318	European(0.803954)	EuropeanAmerican
1-03569	0.019124	1e-05	0.120521	0.051747	0.808598	SouthAsian(0.808598)	AsianAmerican
1-03572	0.853809	1e-05	0.146161	1e-05	1e-05	African(0.853809)	AfricanAmerican
1-03573	0.067571	1e-05	0.783919	0.040457	0.108043	European(0.783919)	EuropeanAmerican
1-03577	0.013987	1e-05	0.802184	0.0658	0.11802	European(0.802184)	EuropeanAmerican
1-03578	1e-05	1e-05	0.99996	1e-05	1e-05	European(0.99996)	EuropeanAmerican
1-03580	0.006904	1e-05	0.826264	0.084803	0.082019	European(0.826264)	EuropeanAmerican
1-03591	0.082374	0.014914	0.737605	0.075582	0.089527	European(0.737605)	EuropeanAmerican
1-03598	0.003014	1e-05	0.832925	0.022926	0.141125	European(0.832925)	EuropeanAmerican
1-03600	0.018445	1e-05	0.768568	0.021249	0.191728	European(0.768568)	EuropeanAmerican
1-03602	1e-05	0.089782	0.910188	1e-05	1e-05	European(0.910188)	EuropeanAmerican
1-03605	0.00596	0.01993	0.241318	0.732783	1e-05	Native American(0.732783)	NativeAmerican
1-03609	0.013284	0.093778	0.810482	1e-05	0.082446	European(0.810482)	EuropeanAmerican
1-03610	0.013993	0.096545	0.889442	1e-05	1e-05	European(0.889442)	EuropeanAmerican
1-03618	0.068499	1e-05	0.342174	0.536263	0.053053	Native American(0.536263), European(0.342174)	HispanicAmerican
1-03623	0.01625	0.521198	0.437536	0.025006	1e-05	EastAsian(0.521198), European(0.437536)	AsianAmerican
1-03624	0.017913	1e-05	0.723926	1e-05	0.258141	European(0.723926)	EuropeanAmerican
1-03626	0.389044	0.052266	0.520563	0.038116	1e-05	European(0.520563), African(0.389044)	EuropeanAmerican
1-03627	0.003963	1e-05	0.843196	1e-05	0.152821	European(0.843196)	EuropeanAmerican
1-03632	0.07618	0.046944	0.676486	0.004848	0.195542	European(0.676486), SouthAsian(0.195542)	EuropeanAmerican
1-03639	1e-05	0.043575	0.79305	0.028298	0.135067	European(0.79305)	EuropeanAmerican
1-03649	0.121868	0.03864	0.42405	0.415432	1e-05	MixedAncestry	MultiAncestryAmerican
1-03652	0.023274	1e-05	0.807378	1e-05	0.169328	European(0.807378)	EuropeanAmerican
1-03655	0.023091	1e-05	0.865713	0.005194	0.105992	European(0.865713)	EuropeanAmerican
1-03656	0.007629	0.130247	0.841946	0.020168	1e-05	European(0.841946)	EuropeanAmerican
1-03657	0.066103	0.019891	0.768247	1e-05	0.145749	European(0.768247)	EuropeanAmerican
1-03659	0.020494	1e-05	0.953265	0.026221	1e-05	European(0.953265)	EuropeanAmerican
1-03661	0.237003	0.149872	0.562415	0.0507	1e-05	European(0.562415), African(0.237003)	EuropeanAmerican
1-03665	0.743252	1e-05	0.256718	1e-05	1e-05	African(0.743252)	AfricanAmerican
1-03676	0.073025	0.070581	0.304772	0.551613	1e-05	Native American(0.551613), European(0.304772)	HispanicAmerican
1-03678	0.169142	0.015971	0.654931	1e-05	0.159946	European(0.654931), African(0.169142)	EuropeanAmerican
1-03679	0.046435	1e-05	0.823043	1e-05	0.130502	European(0.823043)	EuropeanAmerican
1-03683	0.234152	0.000335	0.450904	0.314599	1e-05	European(0.450904), Native American(0.314599)	EuropeanAmerican
1-03685	0.058715	0.076201	0.865064	1e-05	1e-05	European(0.865064)	EuropeanAmerican
1-03686	1e-05	1e-05	0.729818	0.093453	0.176708	European(0.729818)	EuropeanAmerican
1-03688	0.064613	0.00854	0.786408	1e-05	0.140429	European(0.786408)	EuropeanAmerican
1-03689	0.09464	0.024339	0.881	1e-05	1e-05	European(0.881)	EuropeanAmerican
1-03690	0.029105	1e-05	0.776266	0.060099	0.134521	European(0.776266)	EuropeanAmerican
1-03696	0.208752	0.057654	0.582492	0.106154	0.044949	European(0.582492), African(0.208752)	EuropeanAmerican
1-03700	0.102068	1e-05	0.379925	0.493021	0.024976	Native American(0.493021), European(0.379925)	HispanicAmerican
1-03702	1e-05	0.489891	0.011044	1e-05	0.499046	SouthAsian(0.499046), EastAsian(0.489891)	AsianAmerican
1-03705	0.038638	1e-05	0.802046	0.058395	0.100911	European(0.802046)	EuropeanAmerican
1-03707	0.031284	1e-05	0.659257	0.024992	0.284457	European(0.659257), SouthAsian(0.284457)	EuropeanAmerican
1-03711	0.119835	1e-05	0.880135	1e-05	1e-05	European(0.880135)	EuropeanAmerican
1-03713	1e-05	0.082648	0.887395	0.029937	1e-05	European(0.887395)	EuropeanAmerican
1-03725	0.061662	0.031907	0.436897	0.469524	1e-05	Native American(0.469524), European(0.436897)	HispanicAmerican
1-03737	0.056994	1e-05	0.799499	0.04793	0.095568	European(0.799499)	EuropeanAmerican
1-03738	1e-05	0.13387	0.8661	1e-05	1e-05	European(0.8661)	EuropeanAmerican
1-03742	1e-05	0.090555	0.907161	0.002264	1e-05	European(0.907161)	EuropeanAmerican
1-03748	1e-05	0.007452	0.887307	0.039958	0.065272	European(0.887307)	EuropeanAmerican
1-03753	0.074328	0.074039	0.851613	1e-05	1e-05	European(0.851613)	EuropeanAmerican
1-03759	0.011172	0.139348	0.84946	1e-05	1e-05	European(0.84946)	EuropeanAmerican
1-03763	0.032312	1e-05	0.614365	0.131465	0.221848	European(0.614365), SouthAsian(0.221848)	EuropeanAmerican
1-03766	0.047772	0.060524	0.474457	0.417237	1e-05	European(0.474457), Native American(0.417237)	EuropeanAmerican
1-03778	0.104467	0.075985	0.819528	1e-05	1e-05	European(0.819528)	EuropeanAmerican
1-03781	0.074292	0.00969	0.915999	1e-05	1e-05	European(0.915999)	EuropeanAmerican
1-03787	1e-05	0.113903	0.886067	1e-05	1e-05	European(0.886067)	EuropeanAmerican
1-03794	1e-05	1e-05	0.909011	0.026432	0.064537	European(0.909011)	EuropeanAmerican
1-03806	1e-05	1e-05	0.72837	0.033712	0.237898	European(0.72837)	EuropeanAmerican
1-03808	1e-05	0.104	0.89597	1e-05	1e-05	European(0.89597)	EuropeanAmerican
1-03809	1e-05	1e-05	0.93783	0.06214	1e-05	European(0.93783)	EuropeanAmerican
1-03825	1e-05	1e-05	0.832198	0.062972	0.10481	European(0.832198)	EuropeanAmerican
1-03826	0.059236	1e-05	0.793878	1e-05	0.146866	European(0.793878)	EuropeanAmerican
1-03829	1e-05	1e-05	0.790433	0.007934	0.201614	European(0.790433)	EuropeanAmerican
1-03831	0.092752	1e-05	0.675925	0.049323	0.18199	European(0.675925), SouthAsian(0.18199)	EuropeanAmerican
1-03835	0.075958	0.08084	0.843182	1e-05	1e-05	European(0.843182)	EuropeanAmerican
1-03839	1e-05	1e-05	0.899857	0.100113	1e-05	European(0.899857)	EuropeanAmerican
1-03840	0.016574	1e-05	0.838045	0.056286	0.089085	European(0.838045)	EuropeanAmerican
1-03841	0.059893	0.133373	0.806714	1e-05	1e-05	European(0.806714)	EuropeanAmerican
1-03842	0.000688	1e-05	0.786507	0.06108	0.151715	European(0.786507)	EuropeanAmerican
1-03848	0.603465	0.0146	0.307713	0.074213	1e-05	African(0.603465), European(0.307713)	AfricanAmerican
1-03849	1.8e-05	0.121398	0.872094	0.006481	1e-05	European(0.872094)	EuropeanAmerican
1-03853	0.364777	0.062005	0.493437	0.079771	1e-05	European(0.493437), African(0.364777)	EuropeanAmerican
1-03855	0.003471	1e-05	0.996499	1e-05	1e-05	European(0.996499)	EuropeanAmerican
1-03856	0.031765	0.064224	0.832535	1e-05	0.071466	European(0.832535)	EuropeanAmerican
1-03857	0.046411	1e-05	0.621994	0.078814	0.25277	European(0.621994), SouthAsian(0.25277)	EuropeanAmerican
1-03859	0.047085	0.106443	0.83918	0.007282	1e-05	European(0.83918)	EuropeanAmerican
1-03862	0.006776	1e-05	0.868649	0.054223	0.070342	European(0.868649)	EuropeanAmerican
1-03864	0.798487	1e-05	0.186423	0.01507	1e-05	African(0.798487)	AfricanAmerican
1-03865	1e-05	1e-05	0.855978	0.004039	0.139964	European(0.855978)	EuropeanAmerican
1-03867	0.394979	0.075581	0.425587	0.103842	1e-05	MixedAncestry	MultiAncestryAmerican
1-03868	0.050654	0.070637	0.878689	1e-05	1e-05	European(0.878689)	EuropeanAmerican
1-03873	0.025414	0.081214	0.783825	1e-05	0.109537	European(0.783825)	EuropeanAmerican
1-03875	1e-05	1e-05	0.844738	0.059979	0.095264	European(0.844738)	EuropeanAmerican
1-03878	0.092267	1e-05	0.721095	1e-05	0.186618	European(0.721095)	EuropeanAmerican
1-03894	0.02914	1e-05	0.298178	0.672662	1e-05	Native American(0.672662), European(0.298178)	HispanicAmerican
1-03898	0.105755	1e-05	0.415875	0.406983	0.071377	MixedAncestry	MultiAncestryAmerican
1-03902	0.032922	1e-05	0.926934	0.040124	1e-05	European(0.926934)	EuropeanAmerican
1-03905	0.928669	1e-05	0.047566	0.023745	1e-05	African(0.928669)	AfricanAmerican
1-03910	1e-05	1e-05	0.830015	0.032641	0.137324	European(0.830015)	EuropeanAmerican
1-03915	0.007199	0.044984	0.832095	1e-05	0.115712	European(0.832095)	EuropeanAmerican
1-03916	1e-05	0.14024	0.85973	1e-05	1e-05	European(0.85973)	EuropeanAmerican
1-03917	0.048738	0.074755	0.753781	0.034179	0.088547	European(0.753781)	EuropeanAmerican
1-03921	0.021045	0.081859	0.883668	1e-05	0.013418	European(0.883668)	EuropeanAmerican
1-03922	0.023308	0.097611	0.870029	0.009041	1e-05	European(0.870029)	EuropeanAmerican
1-03923	0.053225	1e-05	0.933995	0.01276	1e-05	European(0.933995)	EuropeanAmerican
1-03925	0.023674	0.102059	0.872884	0.001372	1e-05	European(0.872884)	EuropeanAmerican
1-03929	0.027522	1e-05	0.712131	0.030427	0.22991	European(0.712131)	EuropeanAmerican
1-03949	0.035987	0.126436	0.837557	1e-05	1e-05	European(0.837557)	EuropeanAmerican
1-03959	1e-05	1e-05	0.809238	0.073294	0.117448	European(0.809238)	EuropeanAmerican
1-03963	0.241902	0.074128	0.587028	0.002151	0.09479	European(0.587028), African(0.241902)	EuropeanAmerican
1-03965	0.014199	1e-05	0.84173	0.047477	0.096584	European(0.84173)	EuropeanAmerican
1-03972	0.039358	1e-05	0.864004	1e-05	0.096617	European(0.864004)	EuropeanAmerican
1-03977	0.039379	1e-05	0.888461	0.010305	0.061844	European(0.888461)	EuropeanAmerican
1-03982	0.85677	1e-05	0.1432	1e-05	1e-05	African(0.85677)	AfricanAmerican
1-03983	1e-05	1e-05	0.920286	1e-05	0.079684	European(0.920286)	EuropeanAmerican
1-03991	0.060006	0.056214	0.863702	1e-05	0.020067	European(0.863702)	EuropeanAmerican
1-04000	1e-05	1e-05	1e-05	1e-05	0.99996	SouthAsian(0.99996)	AsianAmerican
1-04004	1e-05	0.092238	0.907732	1e-05	1e-05	European(0.907732)	EuropeanAmerican
1-04005	0.027713	1e-05	0.867939	1e-05	0.104328	European(0.867939)	EuropeanAmerican
1-04010	0.010295	0.09337	0.845572	0.010389	0.040374	European(0.845572)	EuropeanAmerican
1-04016	0.045805	1e-05	0.486294	0.365122	0.102769	European(0.486294), Native American(0.365122)	EuropeanAmerican
1-04019	0.041317	0.098558	0.717589	1e-05	0.142526	European(0.717589)	EuropeanAmerican
1-04020	0.027315	1e-05	0.87664	0.056461	0.039574	European(0.87664)	EuropeanAmerican
1-04039	0.02086	0.082667	0.896453	1e-05	1e-05	European(0.896453)	EuropeanAmerican
1-04044	0.01964	1e-05	0.849425	1e-05	0.130916	European(0.849425)	EuropeanAmerican
1-04046	0.016705	1e-05	0.925389	0.057886	1e-05	European(0.925389)	EuropeanAmerican
1-04050	0.884859	1e-05	0.088236	0.016215	0.010681	African(0.884859)	AfricanAmerican
1-04055	0.026871	1e-05	0.911238	0.038694	0.023188	European(0.911238)	EuropeanAmerican
1-04056	0.096773	1e-05	0.338026	0.430851	0.13434	MixedAncestry	MultiAncestryAmerican
1-04058	0.024154	1e-05	0.804913	0.093415	0.077509	European(0.804913)	EuropeanAmerican
1-04060	0.052447	1e-05	0.638826	0.192092	0.116626	European(0.638826), Native American(0.192092)	EuropeanAmerican
1-04062	1e-05	1e-05	1e-05	0.99996	1e-05	Native American(0.99996)	NativeAmerican
1-04065	0.03039	1e-05	0.789214	1e-05	0.180376	European(0.789214)	EuropeanAmerican
1-04066	0.065329	1e-05	0.882761	0.051889	1e-05	European(0.882761)	EuropeanAmerican
1-04067	0.038175	1e-05	0.927765	0.03404	1e-05	European(0.927765)	EuropeanAmerican
1-04069	0.056413	0.000383	0.913122	0.030072	1e-05	European(0.913122)	EuropeanAmerican
1-04074	1e-05	0.021655	0.830668	0.037137	0.11053	European(0.830668)	EuropeanAmerican
1-04076	0.147141	0.045471	0.299829	0.507549	1e-05	Native American(0.507549), European(0.299829)	HispanicAmerican
1-04077	0.003249	1e-05	0.836682	0.061281	0.098778	European(0.836682)	EuropeanAmerican
1-04078	0.006085	0.018349	0.839565	0.001187	0.134814	European(0.839565)	EuropeanAmerican
1-04084	0.04352	0.022705	0.712117	0.013715	0.207943	European(0.712117)	EuropeanAmerican
1-04087	1e-05	1e-05	0.884158	0.048002	0.06782	European(0.884158)	EuropeanAmerican
1-04090	0.003287	0.012058	0.861139	0.050673	0.072843	European(0.861139)	EuropeanAmerican
1-04095	0.057601	0.030654	0.321762	0.589973	1e-05	Native American(0.589973), European(0.321762)	HispanicAmerican
1-04099	0.010536	1e-05	0.810404	0.065511	0.113539	European(0.810404)	EuropeanAmerican
1-04100	0.073581	1e-05	0.917852	0.008547	1e-05	European(0.917852)	EuropeanAmerican
1-04102	0.057623	0.121247	0.328246	0.492874	1e-05	Native American(0.492874), European(0.328246)	HispanicAmerican
1-04108	1e-05	1e-05	0.777033	0.051891	0.171056	European(0.777033)	EuropeanAmerican
1-04112	0.037483	1e-05	0.962487	1e-05	1e-05	European(0.962487)	EuropeanAmerican
1-04113	0.07165	0.035417	0.753252	0.054927	0.084753	European(0.753252)	EuropeanAmerican
1-04119	0.050872	0.100536	0.617569	0.231013	1e-05	European(0.617569), Native American(0.231013)	EuropeanAmerican
1-04121	0.325384	0.020493	0.442927	0.211185	1e-05	MixedAncestry	MultiAncestryAmerican
1-04130	0.057047	0.000536	0.719136	1e-05	0.223271	European(0.719136)	EuropeanAmerican
1-04131	0.506482	0.011288	0.409757	0.072463	1e-05	African(0.506482), European(0.409757)	AfricanAmerican
1-04132	1e-05	1e-05	0.787209	0.044986	0.167785	European(0.787209)	EuropeanAmerican
1-04134	0.008794	0.085627	0.799159	0.005975	0.100445	European(0.799159)	EuropeanAmerican
1-04135	0.004523	0.537972	0.457485	1e-05	1e-05	EastAsian(0.537972), European(0.457485)	AsianAmerican
1-04137	0.36494	1e-05	0.216395	0.418644	1e-05	MixedAncestry	MultiAncestryAmerican
1-04139	0.046068	1e-05	0.707755	0.032346	0.213821	European(0.707755)	EuropeanAmerican
1-04141	0.040539	0.08021	0.874762	0.004479	1e-05	European(0.874762)	EuropeanAmerican
1-04145	0.681288	0.04365	0.245239	0.029812	1e-05	African(0.681288), European(0.245239)	AfricanAmerican
1-04152	0.037887	0.010441	0.725258	1e-05	0.226405	European(0.725258)	EuropeanAmerican
1-04153	1e-05	1e-05	0.802129	0.040132	0.157718	European(0.802129)	EuropeanAmerican
1-04157	1e-05	0.110098	0.885779	0.004103	1e-05	European(0.885779)	EuropeanAmerican
1-04158	0.006888	0.081077	0.887919	1e-05	0.024106	European(0.887919)	EuropeanAmerican
1-04159	0.019813	1e-05	0.789451	0.078702	0.112024	European(0.789451)	EuropeanAmerican
1-04161	0.087623	1e-05	0.660876	0.050206	0.201284	European(0.660876), SouthAsian(0.201284)	EuropeanAmerican
1-04162	0.106716	1e-05	0.751642	0.009816	0.131816	European(0.751642)	EuropeanAmerican
1-04164	0.046011	0.080924	0.858941	0.001803	0.01232	European(0.858941)	EuropeanAmerican
1-04165	0.135051	1e-05	0.20752	0.512034	0.145385	Native American(0.512034), European(0.20752)	HispanicAmerican
1-04168	1e-05	1e-05	0.070588	1e-05	0.929382	SouthAsian(0.929382)	AsianAmerican
1-04173	0.019857	0.004847	0.126034	0.756191	0.093071	Native American(0.756191)	NativeAmerican
1-04180	0.547125	1e-05	0.347511	0.043043	0.062311	African(0.547125), European(0.347511)	AfricanAmerican
1-04186	1e-05	0.090982	0.876171	0.032827	1e-05	European(0.876171)	EuropeanAmerican
1-04188	1e-05	0.121052	0.748892	1e-05	0.130036	European(0.748892)	EuropeanAmerican
1-04191	0.076977	1e-05	0.922993	1e-05	1e-05	European(0.922993)	EuropeanAmerican
1-04192	0.053482	1e-05	0.828821	0.079055	0.038632	European(0.828821)	EuropeanAmerican
1-04194	1e-05	0.055676	0.912383	0.03192	1e-05	European(0.912383)	EuropeanAmerican
1-04198	0.052927	0.033431	0.839105	0.039723	0.034814	European(0.839105)	EuropeanAmerican
1-04203	0.055472	1e-05	0.839967	0.038461	0.06609	European(0.839967)	EuropeanAmerican
1-04208	1e-05	0.519568	0.480402	1e-05	1e-05	EastAsian(0.519568), European(0.480402)	AsianAmerican
1-04228	0.040622	0.005665	0.65492	0.006435	0.292357	European(0.65492), SouthAsian(0.292357)	EuropeanAmerican
1-04229	0.029336	0.09207	0.878575	1e-05	1e-05	European(0.878575)	EuropeanAmerican
1-04231	0.032295	1e-05	0.905924	0.019267	0.042503	European(0.905924)	EuropeanAmerican
1-04232	0.030288	0.054605	0.915087	1e-05	1e-05	European(0.915087)	EuropeanAmerican
1-04233	0.035003	1e-05	0.759036	0.016478	0.189473	European(0.759036)	EuropeanAmerican
1-04234	0.076161	1e-05	0.864294	1.5e-05	0.05952	European(0.864294)	EuropeanAmerican
1-04238	1e-05	0.088152	0.853078	1e-05	0.05875	European(0.853078)	EuropeanAmerican
1-04239	0.016244	1e-05	0.809301	0.007902	0.166543	European(0.809301)	EuropeanAmerican
1-04240	0.064265	1e-05	0.730043	0.084069	0.121613	European(0.730043)	EuropeanAmerican
1-04246	0.12506	1e-05	0.852514	0.017993	0.004423	European(0.852514)	EuropeanAmerican
1-04248	1e-05	0.125159	0.874811	1e-05	1e-05	European(0.874811)	EuropeanAmerican
1-04250	0.070292	0.082895	0.755052	1e-05	0.091752	European(0.755052)	EuropeanAmerican
1-04252	0.118078	1e-05	0.836551	0.04388	0.001481	European(0.836551)	EuropeanAmerican
1-04258	0.092203	1e-05	0.904316	0.003461	1e-05	European(0.904316)	EuropeanAmerican
1-04259	0.043336	0.032749	0.848303	0.075602	1e-05	European(0.848303)	EuropeanAmerican
1-04266	1e-05	1e-05	0.845091	0.154879	1e-05	European(0.845091)	EuropeanAmerican
1-04272	1e-05	1e-05	0.899012	0.100958	1e-05	European(0.899012)	EuropeanAmerican
1-04274	0.120015	0.097851	0.400902	0.306345	0.074886	MixedAncestry	MultiAncestryAmerican
1-04277	0.097094	1e-05	0.780163	1.3e-05	0.12272	European(0.780163)	EuropeanAmerican
1-04280	0.019617	1e-05	0.782063	1e-05	0.1983	European(0.782063)	EuropeanAmerican
1-04292	0.157793	1e-05	0.842177	1e-05	1e-05	European(0.842177)	EuropeanAmerican
1-04293	1e-05	1e-05	0.855984	1e-05	0.143986	European(0.855984)	EuropeanAmerican
1-04299	0.015268	1e-05	0.83194	0.007712	0.14507	European(0.83194)	EuropeanAmerican
1-04300	0.0639	1e-05	0.724168	0.010463	0.201459	European(0.724168)	EuropeanAmerican
1-04304	0.053431	0.044262	0.815506	0.017929	0.068873	European(0.815506)	EuropeanAmerican
1-04316	0.006407	1e-05	0.843256	0.06425	0.086077	European(0.843256)	EuropeanAmerican
1-04324	1e-05	0.133707	0.825757	0.040516	1e-05	European(0.825757)	EuropeanAmerican
1-04332	1e-05	1e-05	0.882691	1e-05	0.117279	European(0.882691)	EuropeanAmerican
1-04335	1e-05	0.103768	0.896202	1e-05	1e-05	European(0.896202)	EuropeanAmerican
1-04339	0.059615	0.068759	0.871606	1e-05	1e-05	European(0.871606)	EuropeanAmerican
1-04346	0.067095	1e-05	0.888387	0.044498	1e-05	European(0.888387)	EuropeanAmerican
1-04350	0.083785	0.046355	0.350219	0.492481	0.027159	Native American(0.492481), European(0.350219)	HispanicAmerican
1-04352	0.062993	0.060915	0.632969	1e-05	0.243113	European(0.632969), SouthAsian(0.243113)	EuropeanAmerican
1-04354	1e-05	1e-05	0.867168	1e-05	0.132802	European(0.867168)	EuropeanAmerican
1-04355	0.107598	1e-05	0.855499	0.036883	1e-05	European(0.855499)	EuropeanAmerican
1-04363	1e-05	1e-05	0.820171	0.07185	0.107959	European(0.820171)	EuropeanAmerican
1-04367	0.031792	0.182442	0.785746	1e-05	1e-05	European(0.785746)	EuropeanAmerican
1-04368	1e-05	1e-05	0.791122	1e-05	0.208848	European(0.791122)	EuropeanAmerican
1-04369	0.106012	0.018903	0.319538	0.493341	0.062206	Native American(0.493341), European(0.319538)	HispanicAmerican
1-04376	0.072803	1e-05	0.719553	1e-05	0.207624	European(0.719553)	EuropeanAmerican
1-04378	1e-05	1e-05	0.913957	1e-05	0.086013	European(0.913957)	EuropeanAmerican
1-04380	0.114203	1e-05	0.760551	0.06567	0.059566	European(0.760551)	EuropeanAmerican
1-04384	1e-05	0.060397	0.920747	0.018836	1e-05	European(0.920747)	EuropeanAmerican
1-04392	0.053669	1e-05	0.91968	0.026631	1e-05	European(0.91968)	EuropeanAmerican
1-04394	0.006549	0.002615	0.058421	0.011313	0.921102	SouthAsian(0.921102)	AsianAmerican
1-04397	0.023821	0.112964	0.863195	1e-05	1e-05	European(0.863195)	EuropeanAmerican
1-04400	0.030797	0.290356	0.648578	0.03026	1e-05	European(0.648578), EastAsian(0.290356)	EuropeanAmerican
1-04406	0.156197	0.162606	0.681177	1e-05	1e-05	European(0.681177), EastAsian(0.162606)	EuropeanAmerican
1-04408	0.006853	0.081441	0.880507	0.007047	0.024153	European(0.880507)	EuropeanAmerican
1-04413	0.040383	1e-05	0.939595	0.009055	0.010956	European(0.939595)	EuropeanAmerican
1-04416	0.931173	1e-05	0.068797	1e-05	1e-05	African(0.931173)	AfricanAmerican
1-04419	0.038647	1e-05	0.731943	1e-05	0.22939	European(0.731943)	EuropeanAmerican
1-04422	0.725172	1e-05	0.270869	1e-05	0.003939	African(0.725172)	AfricanAmerican
1-04425	0.055373	1e-05	0.858553	0.022413	0.063651	European(0.858553)	EuropeanAmerican
1-04433	0.027209	1e-05	0.190891	0.707224	0.074666	Native American(0.707224)	NativeAmerican
1-04434	0.85859	1e-05	0.137388	1e-05	0.004002	African(0.85859)	AfricanAmerican
1-04438	0.184641	1e-05	0.800335	0.015004	1e-05	European(0.800335)	EuropeanAmerican
1-04439	1e-05	0.096298	0.903672	1e-05	1e-05	European(0.903672)	EuropeanAmerican
1-04441	1e-05	0.140931	0.779195	1e-05	0.079854	European(0.779195)	EuropeanAmerican
1-04445	0.044566	0.03328	0.922134	1e-05	1e-05	European(0.922134)	EuropeanAmerican
1-04449	0.050325	1e-05	0.699323	1e-05	0.250333	European(0.699323), SouthAsian(0.250333)	EuropeanAmerican
1-04453	0.369353	1e-05	0.49146	0.131012	0.008165	European(0.49146), African(0.369353)	EuropeanAmerican
1-04454	0.026821	1e-05	0.893817	0.03058	0.048772	European(0.893817)	EuropeanAmerican
1-04456	1e-05	1e-05	0.847641	0.04134	0.111	European(0.847641)	EuropeanAmerican
1-04457	0.288903	1e-05	0.307683	0.268868	0.134536	MixedAncestry	MultiAncestryAmerican
1-04464	0.013825	0.041163	0.802471	0.056813	0.085728	European(0.802471)	EuropeanAmerican
1-04465	0.053828	1e-05	0.923429	0.020241	0.002492	European(0.923429)	EuropeanAmerican
1-04466	0.826787	1e-05	0.097581	0.019591	0.056031	African(0.826787)	AfricanAmerican
1-04475	0.009534	1e-05	0.646617	0.252188	0.091651	European(0.646617), Native American(0.252188)	EuropeanAmerican
1-04478	0.253503	0.076751	0.464234	0.07741	0.128102	European(0.464234), African(0.253503)	EuropeanAmerican
1-04480	0.071387	0.149604	0.768297	1e-05	0.010702	European(0.768297)	EuropeanAmerican
1-04483	0.056113	0.096512	0.694101	1e-05	0.153264	European(0.694101), SouthAsian(0.153264)	EuropeanAmerican
1-04485	0.457003	1e-05	0.441183	0.101795	1e-05	African(0.457003), European(0.441183)	AfricanAmerican
1-04486	0.160173	1e-05	0.655822	0.100603	0.083393	European(0.655822), African(0.160173)	EuropeanAmerican
1-04499	0.041942	1e-05	0.794637	0.070539	0.092872	European(0.794637)	EuropeanAmerican
1-04502	1e-05	0.112533	0.887437	1e-05	1e-05	European(0.887437)	EuropeanAmerican
1-04503	0.029288	0.065553	0.792301	0.082869	0.029989	European(0.792301)	EuropeanAmerican
1-04504	0.061007	1e-05	0.931653	1e-05	0.00732	European(0.931653)	EuropeanAmerican
1-04506	0.466235	0.079518	0.31851	0.119444	0.016293	African(0.466235), European(0.31851)	AfricanAmerican
1-04512	0.739432	1e-05	0.23419	0.026358	1e-05	African(0.739432)	AfricanAmerican
1-04514	0.054556	0.072195	0.873229	1e-05	1e-05	European(0.873229)	EuropeanAmerican
1-04521	0.252323	1e-05	0.623279	0.10762	0.016768	European(0.623279), African(0.252323)	EuropeanAmerican
1-04523	0.067104	1e-05	0.898305	1e-05	0.034571	European(0.898305)	EuropeanAmerican
1-04526	0.75223	1e-05	0.143985	1e-05	0.103766	African(0.75223)	AfricanAmerican
1-04529	0.229929	1e-05	0.574105	0.157403	0.038552	European(0.574105), African(0.229929)	EuropeanAmerican
1-04530	0.059704	1e-05	0.219747	1e-05	0.720529	SouthAsian(0.720529)	AsianAmerican
1-04531	0.016204	0.101204	0.829564	1e-05	0.053017	European(0.829564)	EuropeanAmerican
1-04535	0.001311	1e-05	0.909524	0.089145	1e-05	European(0.909524)	EuropeanAmerican
1-04540	0.999688	1e-05	0.000282	1e-05	1e-05	African(0.999688)	AfricanAmerican
1-04547	0.03476	0.153116	0.812104	1e-05	1e-05	European(0.812104)	EuropeanAmerican
1-04548	0.031443	0.086045	0.049178	1e-05	0.833324	SouthAsian(0.833324)	AsianAmerican
1-04554	0.016426	1e-05	0.774629	1e-05	0.208926	European(0.774629)	EuropeanAmerican
1-04555	0.031052	0.10446	0.85549	1e-05	0.008989	European(0.85549)	EuropeanAmerican
1-04562	2e-05	1e-05	0.764148	0.082807	0.153014	European(0.764148)	EuropeanAmerican
1-04566	1e-05	1e-05	0.094605	1e-05	0.905365	SouthAsian(0.905365)	AsianAmerican
1-04567	0.02773	0.116178	0.769508	0.086575	1e-05	European(0.769508)	EuropeanAmerican
1-04571	1e-05	1e-05	0.920053	0.079917	1e-05	European(0.920053)	EuropeanAmerican
1-04573	0.077984	1e-05	0.601411	0.054247	0.266347	European(0.601411), SouthAsian(0.266347)	EuropeanAmerican
1-04574	1e-05	0.106211	0.780271	1e-05	0.113497	European(0.780271)	EuropeanAmerican
1-04578	1e-05	1e-05	0.81066	1e-05	0.18931	European(0.81066)	EuropeanAmerican
1-04585	0.024874	1e-05	0.883899	0.091207	1e-05	European(0.883899)	EuropeanAmerican
1-04588	0.05212	0.121874	0.825986	1e-05	1e-05	European(0.825986)	EuropeanAmerican
1-04589	1e-05	0.144396	0.843204	1e-05	0.01238	European(0.843204)	EuropeanAmerican
1-04602	0.376648	1e-05	0.485029	0.065691	0.072623	European(0.485029), African(0.376648)	EuropeanAmerican
1-04603	0.78686	1e-05	0.183049	1e-05	0.030071	African(0.78686)	AfricanAmerican
1-04607	0.041924	1e-05	0.927296	1e-05	0.03076	European(0.927296)	EuropeanAmerican
1-04613	0.023163	1e-05	0.868899	0.007566	0.100362	European(0.868899)	EuropeanAmerican
1-04621	0.007162	1e-05	0.062854	0.011821	0.918152	SouthAsian(0.918152)	AsianAmerican
1-04624	0.829598	0.034629	0.104628	0.031135	1e-05	African(0.829598)	AfricanAmerican
1-04631	0.045299	1e-05	0.475879	0.433584	0.045228	European(0.475879), Native American(0.433584)	EuropeanAmerican
1-04633	0.009979	1e-05	0.967656	0.022345	1e-05	European(0.967656)	EuropeanAmerican
1-04638	0.020819	0.052929	0.924847	1e-05	0.001394	European(0.924847)	EuropeanAmerican
1-04643	0.060069	1e-05	0.736786	0.065358	0.137777	European(0.736786)	EuropeanAmerican
1-04646	1e-05	0.124033	0.875937	1e-05	1e-05	European(0.875937)	EuropeanAmerican
1-04647	1e-05	0.07679	0.87807	1e-05	0.04512	European(0.87807)	EuropeanAmerican
1-04652	0.043538	1e-05	0.605755	0.260274	0.090423	European(0.605755), Native American(0.260274)	EuropeanAmerican
1-04655	1e-05	0.051377	0.841171	0.104732	0.002709	European(0.841171)	EuropeanAmerican
1-04657	1e-05	1e-05	0.966089	0.033881	1e-05	European(0.966089)	EuropeanAmerican
1-04659	0.04684	0.090235	0.794515	1e-05	0.0684	European(0.794515)	EuropeanAmerican
1-04672	1e-05	1e-05	0.912673	0.087297	1e-05	European(0.912673)	EuropeanAmerican
1-04674	0.808349	1e-05	0.191621	1e-05	1e-05	African(0.808349)	AfricanAmerican
1-04681	1e-05	1e-05	0.095784	1e-05	0.904186	SouthAsian(0.904186)	AsianAmerican
1-04683	0.039557	1e-05	0.861083	1e-05	0.09934	European(0.861083)	EuropeanAmerican
1-04686	1e-05	1e-05	0.873212	0.110251	0.016518	European(0.873212)	EuropeanAmerican
1-04687	0.031524	1e-05	0.758068	0.115511	0.094887	European(0.758068)	EuropeanAmerican
1-04692	0.008363	0.108971	0.882646	1e-05	1e-05	European(0.882646)	EuropeanAmerican
1-04694	0.005057	0.107792	0.836959	1e-05	0.050183	European(0.836959)	EuropeanAmerican
1-04703	0.033252	1e-05	0.871951	0.047935	0.046851	European(0.871951)	EuropeanAmerican
1-04709	0.021561	0.058128	0.838655	1e-05	0.081646	European(0.838655)	EuropeanAmerican
1-04718	0.018535	1e-05	0.83743	0.090819	0.053207	European(0.83743)	EuropeanAmerican
1-04719	0.039164	0.000778	0.825007	1e-05	0.135042	European(0.825007)	EuropeanAmerican
1-04720	0.009077	0.040924	0.789859	1e-05	0.16013	European(0.789859)	EuropeanAmerican
1-04730	0.041565	0.01731	0.796389	1e-05	0.144727	European(0.796389)	EuropeanAmerican
1-04732	0.783872	0.007457	0.208651	1e-05	1e-05	African(0.783872)	AfricanAmerican
1-04739	0.063866	0.013449	0.915302	0.007374	1e-05	European(0.915302)	EuropeanAmerican
1-04741	0.038937	0.000921	0.816422	1e-05	0.14371	European(0.816422)	EuropeanAmerican
1-04746	0.060583	1e-05	0.811609	1e-05	0.127789	European(0.811609)	EuropeanAmerican
1-04747	0.032557	0.930787	0.036636	1e-05	1e-05	EastAsian(0.930787)	AsianAmerican
1-04748	1e-05	0.100296	0.899674	1e-05	1e-05	European(0.899674)	EuropeanAmerican
1-04764	0.29391	0.012731	0.542875	0.081641	0.068843	European(0.542875), African(0.29391)	EuropeanAmerican
1-04767	0.037824	0.029236	0.848504	0.084426	1e-05	European(0.848504)	EuropeanAmerican
1-04774	0.01294	0.014805	0.842176	0.026003	0.104076	European(0.842176)	EuropeanAmerican
1-04775	0.208039	0.07436	0.520024	0.197566	1e-05	European(0.520024), African(0.208039)	EuropeanAmerican
1-04782	0.875414	1e-05	0.124556	1e-05	1e-05	African(0.875414)	AfricanAmerican
1-04798	0.049829	1e-05	0.836307	0.113844	1e-05	European(0.836307)	EuropeanAmerican
1-04800	0.020958	0.027159	0.852342	0.099531	1e-05	European(0.852342)	EuropeanAmerican
1-04802	0.381781	0.011159	0.438204	0.168846	1e-05	MixedAncestry	MultiAncestryAmerican
1-04805	0.038792	1e-05	0.772259	0.062177	0.126763	European(0.772259)	EuropeanAmerican
1-04811	1e-05	1e-05	0.79525	0.064754	0.139976	European(0.79525)	EuropeanAmerican
1-04813	0.0315	0.04379	0.738562	0.001497	0.184651	European(0.738562)	EuropeanAmerican
1-04817	0.761878	1e-05	0.238092	1e-05	1e-05	African(0.761878)	AfricanAmerican
1-04821	0.04293	0.049943	0.907107	1e-05	1e-05	European(0.907107)	EuropeanAmerican
1-04822	0.031006	0.022862	0.763574	1e-05	0.182549	European(0.763574)	EuropeanAmerican
1-04823	0.04807	1e-05	0.855112	0.096798	1e-05	European(0.855112)	EuropeanAmerican
1-04826	1e-05	0.082157	0.917813	1e-05	1e-05	European(0.917813)	EuropeanAmerican
1-04831	0.01162	1e-05	0.899952	0.088408	1e-05	European(0.899952)	EuropeanAmerican
1-04832	1e-05	0.092222	0.714537	0.193221	1e-05	European(0.714537)	EuropeanAmerican
1-04833	0.936229	0.004525	0.059226	1e-05	1e-05	African(0.936229)	AfricanAmerican
1-04835	0.014433	1e-05	0.836169	0.088751	0.060637	European(0.836169)	EuropeanAmerican
1-04837	0.013165	0.046477	0.718761	1e-05	0.221587	European(0.718761)	EuropeanAmerican
1-04838	0.013956	0.037831	0.933621	0.014582	1e-05	European(0.933621)	EuropeanAmerican
1-04847	0.265982	1e-05	0.633589	0.100409	1e-05	European(0.633589), African(0.265982)	EuropeanAmerican
1-04854	0.072388	0.083479	0.534164	0.277687	0.032282	European(0.534164), Native American(0.277687)	EuropeanAmerican
1-04855	0.017792	0.024606	0.737698	0.017758	0.202146	European(0.737698)	EuropeanAmerican
1-04857	0.082237	0.074698	0.837459	0.005596	1e-05	European(0.837459)	EuropeanAmerican
1-04865	1e-05	0.049973	0.949997	1e-05	1e-05	European(0.949997)	EuropeanAmerican
1-04867	0.029252	0.012279	0.91152	0.046939	1e-05	European(0.91152)	EuropeanAmerican
1-04869	0.048571	1e-05	0.779182	1e-05	0.172227	European(0.779182)	EuropeanAmerican
1-04870	0.02064	0.047482	0.924785	0.007083	1e-05	European(0.924785)	EuropeanAmerican
1-04873	0.012288	0.045019	0.11089	0.831794	1e-05	Native American(0.831794)	NativeAmerican
1-04874	0.062427	1e-05	0.862725	0.074827	1e-05	European(0.862725)	EuropeanAmerican
1-04881	1e-05	0.034288	0.820496	1e-05	0.145195	European(0.820496)	EuropeanAmerican
1-04884	1e-05	1e-05	0.870153	0.027875	0.101952	European(0.870153)	EuropeanAmerican
1-04890	0.047888	0.003733	0.860622	1e-05	0.087747	European(0.860622)	EuropeanAmerican
1-04892	0.022911	0.03101	0.702635	0.027186	0.216258	European(0.702635)	EuropeanAmerican
1-04893	0.912931	0.033777	0.053272	1e-05	1e-05	African(0.912931)	AfricanAmerican
1-04907	0.06062	0.034574	0.733948	1e-05	0.170848	European(0.733948)	EuropeanAmerican
1-04909	0.006905	1e-05	0.826767	0.041325	0.124993	European(0.826767)	EuropeanAmerican
1-04910	0.028031	0.074746	0.823668	0.073545	1e-05	European(0.823668)	EuropeanAmerican
1-04911	0.184781	0.017317	0.482953	0.012011	0.302938	European(0.482953), SouthAsian(0.302938)	EuropeanAmerican
1-04915	1e-05	1e-05	0.869303	1e-05	0.130667	European(0.869303)	EuropeanAmerican
1-04917	0.028053	0.059353	0.635679	0.276906	1e-05	European(0.635679), Native American(0.276906)	EuropeanAmerican
1-04922	1e-05	0.952034	0.020267	1e-05	0.027679	EastAsian(0.952034)	AsianAmerican
1-04926	0.060763	0.074963	0.80662	1e-05	0.057644	European(0.80662)	EuropeanAmerican
1-04929	0.008897	1e-05	0.801793	1e-05	0.18929	European(0.801793)	EuropeanAmerican
1-04930	1e-05	0.03621	0.872152	1e-05	0.091618	European(0.872152)	EuropeanAmerican
1-04932	0.031512	1e-05	0.764164	0.033013	0.171301	European(0.764164)	EuropeanAmerican
1-04949	1e-05	0.99996	1e-05	1e-05	1e-05	EastAsian(0.99996)	AsianAmerican
1-04951	0.031964	0.01615	0.78839	0.021944	0.141552	European(0.78839)	EuropeanAmerican
1-04955	0.018362	0.010867	0.782325	1e-05	0.188436	European(0.782325)	EuropeanAmerican
1-04959	0.004814	1e-05	0.736675	0.008824	0.249677	European(0.736675)	EuropeanAmerican
1-04961	0.008457	1e-05	0.833167	1e-05	0.158357	European(0.833167)	EuropeanAmerican
1-04963	0.031696	0.035996	0.889936	1e-05	0.042362	European(0.889936)	EuropeanAmerican
1-04970	0.009626	1e-05	0.790697	0.079036	0.120631	European(0.790697)	EuropeanAmerican
1-04979	1e-05	0.928159	1e-05	1e-05	0.071811	EastAsian(0.928159)	AsianAmerican
1-04986	0.059507	1e-05	0.780796	0.084125	0.075561	European(0.780796)	EuropeanAmerican
1-05002	0.005003	1e-05	0.875374	0.017217	0.102396	European(0.875374)	EuropeanAmerican
1-05003	0.018431	0.00813	0.933425	1e-05	0.040005	European(0.933425)	EuropeanAmerican
1-05007	0.027511	0.107152	0.821215	0.034466	0.009656	European(0.821215)	EuropeanAmerican
1-05008	0.010235	0.022747	0.966999	1e-05	1e-05	European(0.966999)	EuropeanAmerican
1-05009	0.850382	0.003314	0.127742	0.018551	1e-05	African(0.850382)	AfricanAmerican
1-05011	0.102597	1e-05	0.811668	0.020458	0.065267	European(0.811668)	EuropeanAmerican
1-05014	0.074279	0.048165	0.295404	0.525555	0.056596	Native American(0.525555), European(0.295404)	HispanicAmerican
1-05020	0.344183	1e-05	0.302115	0.237308	0.116384	MixedAncestry	MultiAncestryAmerican
1-05033	0.039284	0.040638	0.858953	0.013219	0.047905	European(0.858953)	EuropeanAmerican
1-05036	0.035828	0.06723	0.148876	0.748056	1e-05	Native American(0.748056)	NativeAmerican
1-05038	1e-05	0.125725	0.874245	1e-05	1e-05	European(0.874245)	EuropeanAmerican
1-05063	0.07809	0.026581	0.323607	0.453618	0.118104	Native American(0.453618), European(0.323607)	HispanicAmerican
1-05067	0.032232	1e-05	0.690883	0.005168	0.271707	European(0.690883), SouthAsian(0.271707)	EuropeanAmerican
1-05070	0.020925	0.074061	0.904994	1e-05	1e-05	European(0.904994)	EuropeanAmerican
1-05092	0.984056	0.015914	1e-05	1e-05	1e-05	African(0.984056)	AfricanAmerican
1-05093	0.023923	0.039426	0.922648	0.013993	1e-05	European(0.922648)	EuropeanAmerican
1-05095	0.021759	0.144871	0.099668	0.008021	0.725681	SouthAsian(0.725681)	AsianAmerican
1-05098	0.214842	0.054822	0.683501	0.027601	0.019234	European(0.683501), African(0.214842)	EuropeanAmerican
1-05104	1e-05	0.052529	0.807155	0.10491	0.035396	European(0.807155)	EuropeanAmerican
1-05110	0.036655	1e-05	0.705079	0.043897	0.21436	European(0.705079)	EuropeanAmerican
1-05117	0.241445	0.020404	0.415117	0.162371	0.160663	MixedAncestry	MultiAncestryAmerican
1-05119	0.167105	1e-05	0.510985	0.287326	0.034574	European(0.510985), Native American(0.287326)	EuropeanAmerican
1-05120	0.035323	0.035145	0.856214	1e-05	0.073308	European(0.856214)	EuropeanAmerican
1-05123	1e-05	0.081601	0.873214	1e-05	0.045165	European(0.873214)	EuropeanAmerican
1-05124	0.885561	1e-05	0.027082	0.013281	0.074066	African(0.885561)	AfricanAmerican
1-05127	0.296634	1e-05	0.455825	0.09994	0.147591	European(0.455825), African(0.296634)	EuropeanAmerican
1-05132	0.814952	1e-05	0.138139	0.018057	0.028842	African(0.814952)	AfricanAmerican
1-05133	1e-05	0.060296	1e-05	0.939674	1e-05	Native American(0.939674)	NativeAmerican
1-05136	1e-05	0.164113	0.835857	1e-05	1e-05	European(0.835857)	EuropeanAmerican
1-05147	1e-05	1e-05	0.08759	0.91238	1e-05	Native American(0.91238)	NativeAmerican
1-05149	0.022617	0.111483	0.56912	0.296769	1e-05	European(0.56912), Native American(0.296769)	EuropeanAmerican
1-05151	0.04039	1e-05	0.935454	0.018711	0.005435	European(0.935454)	EuropeanAmerican
1-05153	0.008403	1e-05	0.217015	0.672203	0.102369	Native American(0.672203), European(0.217015)	HispanicAmerican
1-05155	0.051476	1e-05	0.935398	0.013106	1e-05	European(0.935398)	EuropeanAmerican
1-05157	0.884346	1e-05	0.090387	0.014447	0.01081	African(0.884346)	AfricanAmerican
1-05167	0.030018	1e-05	0.913482	0.024619	0.031872	European(0.913482)	EuropeanAmerican
1-05168	1e-05	0.08294	0.91703	1e-05	1e-05	European(0.91703)	EuropeanAmerican
1-05174	0.092367	1e-05	0.869609	0.006354	0.03166	European(0.869609)	EuropeanAmerican
1-05176	0.023561	0.083908	0.723259	1e-05	0.169262	European(0.723259)	EuropeanAmerican
1-05178	1e-05	1e-05	0.799761	0.075374	0.124845	European(0.799761)	EuropeanAmerican
1-05179	0.030558	0.121149	0.784767	1e-05	0.063516	European(0.784767)	EuropeanAmerican
1-05185	0.060107	1e-05	0.683203	0.185063	0.071617	European(0.683203), Native American(0.185063)	EuropeanAmerican
1-05190	0.418111	1e-05	0.504691	0.077178	1e-05	European(0.504691), African(0.418111)	EuropeanAmerican
1-05191	1e-05	0.095344	0.872134	1e-05	0.032502	European(0.872134)	EuropeanAmerican
1-05209	1e-05	1e-05	1e-05	1e-05	0.99996	SouthAsian(0.99996)	AsianAmerican
1-05216	0.044374	1e-05	0.847019	0.025448	0.083149	European(0.847019)	EuropeanAmerican
1-05223	0.671117	1e-05	0.301676	0.021348	0.005849	African(0.671117), European(0.301676)	AfricanAmerican
1-05226	0.018515	1e-05	0.136246	0.03659	0.808639	SouthAsian(0.808639)	AsianAmerican
1-05245	0.036973	0.112986	0.85002	1e-05	1e-05	European(0.85002)	EuropeanAmerican
1-05250	0.054245	1e-05	0.350816	0.513441	0.081487	Native American(0.513441), European(0.350816)	HispanicAmerican
1-05257	0.021941	1e-05	0.927771	1e-05	0.050269	European(0.927771)	EuropeanAmerican
1-05258	1e-05	0.04066	0.753613	1e-05	0.205707	European(0.753613)	EuropeanAmerican
1-05264	0.027988	1e-05	0.896539	0.075452	1e-05	European(0.896539)	EuropeanAmerican
1-05270	0.766955	1e-05	0.194985	0.03804	1e-05	African(0.766955)	AfricanAmerican
1-05271	0.00732	1e-05	0.761182	0.064914	0.166573	European(0.761182)	EuropeanAmerican
1-05272	0.029129	0.025322	0.926724	1e-05	0.018815	European(0.926724)	EuropeanAmerican
1-05277	0.038542	0.031622	0.862807	1e-05	0.067019	European(0.862807)	EuropeanAmerican
1-05281	0.058334	0.043151	0.841831	0.056673	1e-05	European(0.841831)	EuropeanAmerican
1-05296	0.513557	0.031695	0.454726	1e-05	1.2e-05	African(0.513557), European(0.454726)	AfricanAmerican
1-05297	0.011412	0.030078	0.839228	0.119272	1e-05	European(0.839228)	EuropeanAmerican
1-05299	1e-05	0.041862	0.871447	1e-05	0.086671	European(0.871447)	EuropeanAmerican
1-05309	0.022049	1e-05	0.88771	0.090221	1e-05	European(0.88771)	EuropeanAmerican
1-05314	0.065867	1e-05	0.805129	0.042849	0.086145	European(0.805129)	EuropeanAmerican
1-05330	0.017601	0.038443	0.875375	1e-05	0.068571	European(0.875375)	EuropeanAmerican
1-05343	1e-05	0.033495	0.806679	0.084299	0.075517	European(0.806679)	EuropeanAmerican
1-05348	0.02064	1e-05	0.801624	1e-05	0.177716	European(0.801624)	EuropeanAmerican
1-05351	0.016112	0.066299	0.855824	1e-05	0.061754	European(0.855824)	EuropeanAmerican
1-05359	0.021721	0.00716	0.732308	0.061359	0.177452	European(0.732308)	EuropeanAmerican
1-05360	0.038334	1e-05	0.855006	0.10664	1e-05	European(0.855006)	EuropeanAmerican
1-05363	0.044315	0.01575	0.856378	0.083547	1e-05	European(0.856378)	EuropeanAmerican
1-05366	0.008068	1e-05	0.815326	1e-05	0.176586	European(0.815326)	EuropeanAmerican
1-05371	1e-05	0.031734	0.391571	1e-05	0.576676	SouthAsian(0.576676), European(0.391571)	AsianAmerican
1-05374	0.945509	0.011468	0.043003	1e-05	1e-05	African(0.945509)	AfricanAmerican
1-05379	0.035656	1e-05	0.830242	0.134081	1e-05	European(0.830242)	EuropeanAmerican
1-05386	1e-05	0.074319	0.825372	0.100289	1e-05	European(0.825372)	EuropeanAmerican
1-05391	0.035146	0.753829	0.211005	1e-05	1e-05	EastAsian(0.753829)	AsianAmerican
1-05393	0.026202	0.063889	0.909889	1e-05	1e-05	European(0.909889)	EuropeanAmerican
1-05394	0.010272	0.048415	0.789729	0.151573	1e-05	European(0.789729)	EuropeanAmerican
1-05399	0.031293	0.102761	0.865926	1e-05	1e-05	European(0.865926)	EuropeanAmerican
1-05400	0.050134	0.066727	0.682765	1e-05	0.200364	European(0.682765), SouthAsian(0.200364)	EuropeanAmerican
1-05405	0.02318	1e-05	0.854654	0.122146	1e-05	European(0.854654)	EuropeanAmerican
1-05406	0.03402	0.01175	0.95421	1e-05	1e-05	European(0.95421)	EuropeanAmerican
1-05411	0.062189	1e-05	0.766398	0.088353	0.08305	European(0.766398)	EuropeanAmerican
1-05412	1.2e-05	1e-05	0.819035	0.050746	0.130197	European(0.819035)	EuropeanAmerican
1-05419	0.028997	0.114813	0.856171	1e-05	1e-05	European(0.856171)	EuropeanAmerican
1-05420	0.060958	0.1484	0.790622	1e-05	1e-05	European(0.790622)	EuropeanAmerican
1-05426	1.6e-05	0.099083	0.900881	1e-05	1e-05	European(0.900881)	EuropeanAmerican
1-05437	1e-05	1e-05	0.798474	1e-05	0.201496	European(0.798474)	EuropeanAmerican
1-05441	0.008839	1e-05	0.843691	0.147451	1e-05	European(0.843691)	EuropeanAmerican
1-05444	0.746	1e-05	0.25397	1e-05	1e-05	African(0.746)	AfricanAmerican
1-05461	0.018427	0.03451	0.870472	0.07658	1e-05	European(0.870472)	EuropeanAmerican
1-05467	0.702713	1e-05	0.252317	0.04495	1e-05	African(0.702713)	AfricanAmerican
1-05476	0.137047	1e-05	0.552619	1e-05	0.310314	European(0.552619), SouthAsian(0.310314)	EuropeanAmerican
1-05478	1e-05	0.110384	0.889586	1e-05	1e-05	European(0.889586)	EuropeanAmerican
1-05486	0.019726	1e-05	0.761207	1e-05	0.219047	European(0.761207)	EuropeanAmerican
1-05487	0.02548	1e-05	0.849499	1e-05	0.125	European(0.849499)	EuropeanAmerican
1-05490	0.99996	1e-05	1e-05	1e-05	1e-05	African(0.99996)	AfricanAmerican
1-05491	0.025241	1e-05	0.81141	0.163329	1e-05	European(0.81141)	EuropeanAmerican
1-05496	0.003915	1e-05	0.825505	1e-05	0.17056	European(0.825505)	EuropeanAmerican
1-05500	0.026274	1e-05	0.709492	0.085721	0.178503	European(0.709492)	EuropeanAmerican
1-05511	1e-05	0.064898	0.794186	0.043767	0.09714	European(0.794186)	EuropeanAmerican
1-05518	0.014298	1e-05	0.900265	0.085418	1e-05	European(0.900265)	EuropeanAmerican
1-05520	1e-05	1e-05	0.831548	1e-05	0.168422	European(0.831548)	EuropeanAmerican
1-05525	0.004484	0.091562	0.728515	0.005171	0.170268	European(0.728515)	EuropeanAmerican
1-05527	1e-05	1e-05	0.915224	0.084746	1e-05	European(0.915224)	EuropeanAmerican
1-05534	0.009969	0.136288	0.853723	1e-05	1e-05	European(0.853723)	EuropeanAmerican
1-05551	0.004707	1e-05	0.890833	0.10444	1e-05	European(0.890833)	EuropeanAmerican
1-05557	0.078907	1e-05	0.773431	0.046223	0.101429	European(0.773431)	EuropeanAmerican
1-05563	0.021895	1e-05	0.9093	0.068785	1e-05	European(0.9093)	EuropeanAmerican
1-05570	0.012791	1e-05	0.914944	0.072245	1e-05	European(0.914944)	EuropeanAmerican
1-05575	1.6e-05	0.095338	0.904626	1e-05	1e-05	European(0.904626)	EuropeanAmerican
1-05579	0.99996	1e-05	1e-05	1e-05	1e-05	African(0.99996)	AfricanAmerican
1-05587	1e-05	1e-05	0.757473	0.126249	0.116258	European(0.757473)	EuropeanAmerican
1-05597	0.064483	1e-05	0.732744	1e-05	0.202752	European(0.732744)	EuropeanAmerican
1-05598	0.016844	0.062283	0.920854	1e-05	1e-05	European(0.920854)	EuropeanAmerican
1-05600	1e-05	1e-05	0.768828	0.081995	0.149157	European(0.768828)	EuropeanAmerican
1-05613	0.009127	1e-05	0.982152	0.008701	1e-05	European(0.982152)	EuropeanAmerican
1-05630	0.013123	1e-05	0.976562	0.010296	1e-05	European(0.976562)	EuropeanAmerican
1-05631	0.218026	1e-05	0.437505	0.320207	0.024253	MixedAncestry	MultiAncestryAmerican
1-05635	0.036532	0.030609	0.421332	1e-05	0.511516	SouthAsian(0.511516), European(0.421332)	AsianAmerican
1-05660	0.056281	1e-05	0.889866	0.053833	1e-05	European(0.889866)	EuropeanAmerican
1-05661	0.045498	1e-05	0.600506	0.041525	0.312462	European(0.600506), SouthAsian(0.312462)	EuropeanAmerican
1-05662	1e-05	1e-05	0.849976	1e-05	0.149994	European(0.849976)	EuropeanAmerican
1-05668	0.025057	0.124565	0.850358	1e-05	1e-05	European(0.850358)	EuropeanAmerican
1-05673	0.047726	1e-05	0.306272	0.645981	1e-05	Native American(0.645981), European(0.306272)	HispanicAmerican
1-05677	0.040111	0.046856	0.862082	0.050941	1e-05	European(0.862082)	EuropeanAmerican
1-05678	0.778513	1e-05	0.221457	1e-05	1e-05	African(0.778513)	AfricanAmerican
1-05679	1e-05	1e-05	0.979795	0.020175	1e-05	European(0.979795)	EuropeanAmerican
1-05682	0.034638	0.107289	0.835847	0.022216	1e-05	European(0.835847)	EuropeanAmerican
1-05684	0.076009	0.124849	0.799122	1e-05	1e-05	European(0.799122)	EuropeanAmerican
1-05685	0.051172	0.196101	0.752706	1e-05	1e-05	European(0.752706)	EuropeanAmerican
1-05699	0.06731	1e-05	0.903566	0.029104	1e-05	European(0.903566)	EuropeanAmerican
1-05701	0.011685	1e-05	0.831877	1e-05	0.156418	European(0.831877)	EuropeanAmerican
1-05702	0.015742	1e-05	0.713553	0.06424	0.206455	European(0.713553)	EuropeanAmerican
1-05704	1e-05	1e-05	0.920619	1e-05	0.079351	European(0.920619)	EuropeanAmerican
1-05706	0.058652	1e-05	0.817702	0.006966	0.11667	European(0.817702)	EuropeanAmerican
1-05708	0.062927	1e-05	0.481896	0.353701	0.101465	European(0.481896), Native American(0.353701)	EuropeanAmerican
1-05709	1e-05	1e-05	0.332004	0.667966	1e-05	Native American(0.667966), European(0.332004)	HispanicAmerican
1-05726	1e-05	1e-05	0.889449	1e-05	0.110521	European(0.889449)	EuropeanAmerican
1-05741	0.064393	0.078646	0.697872	0.033928	0.125161	European(0.697872), SouthAsian(0.125161)	EuropeanAmerican
1-05749	0.001221	1e-05	0.767394	0.06532	0.166055	European(0.767394)	EuropeanAmerican
1-05755	1e-05	0.106176	0.893794	1e-05	1e-05	European(0.893794)	EuropeanAmerican
1-05756	0.8387	1e-05	0.126907	0.034372	1e-05	African(0.8387)	AfricanAmerican
1-05760	0.008083	1e-05	0.859399	0.090449	0.04206	European(0.859399)	EuropeanAmerican
1-05764	0.058556	0.006237	0.673401	0.072026	0.18978	European(0.673401), SouthAsian(0.18978)	EuropeanAmerican
1-05767	0.046262	0.083015	0.815434	0.002305	0.052984	European(0.815434)	EuropeanAmerican
1-05775	0.966425	1e-05	0.033545	1e-05	1e-05	African(0.966425)	AfricanAmerican
1-05787	0.03292	0.116273	0.850787	1e-05	1e-05	European(0.850787)	EuropeanAmerican
1-05788	0.058304	0.141246	0.80043	1e-05	1e-05	European(0.80043)	EuropeanAmerican
1-05814	0.013151	1e-05	0.833586	0.028533	0.12472	European(0.833586)	EuropeanAmerican
1-05824	1e-05	0.100525	0.899445	1e-05	1e-05	European(0.899445)	EuropeanAmerican
1-05825	0.797213	1e-05	0.202757	1e-05	1e-05	African(0.797213)	AfricanAmerican
1-05836	0.009168	0.135843	0.841205	0.013774	1e-05	European(0.841205)	EuropeanAmerican
1-05838	0.031022	1e-05	0.916937	0.052022	1e-05	European(0.916937)	EuropeanAmerican
1-05839	0.050685	1e-05	0.71187	0.04471	0.192725	European(0.71187)	EuropeanAmerican
1-05842	0.049229	0.116512	0.834238	1e-05	1e-05	European(0.834238)	EuropeanAmerican
1-05850	0.064888	1e-05	0.797219	0.014469	0.123413	European(0.797219)	EuropeanAmerican
1-05856	0.0961	1e-05	0.848988	0.054892	1e-05	European(0.848988)	EuropeanAmerican
1-05858	0.006808	1e-05	0.948931	0.04424	1e-05	European(0.948931)	EuropeanAmerican
1-05859	0.041753	1e-05	0.918558	0.03967	1e-05	European(0.918558)	EuropeanAmerican
1-05863	1e-05	1e-05	0.844901	0.040332	0.114747	European(0.844901)	EuropeanAmerican
1-05866	0.99996	1e-05	1e-05	1e-05	1e-05	African(0.99996)	AfricanAmerican
1-05877	0.037104	1e-05	0.400373	0.562503	1e-05	Native American(0.562503), European(0.400373)	HispanicAmerican
1-05886	1e-05	1e-05	0.773886	0.051814	0.17428	European(0.773886)	EuropeanAmerican
1-05888	0.059326	1e-05	0.468811	0.471842	1e-05	Native American(0.471842), European(0.468811)	HispanicAmerican
1-05890	0.935976	1e-05	0.056128	0.007877	1e-05	African(0.935976)	AfricanAmerican
1-05891	0.053385	0.106441	0.840154	1e-05	1e-05	European(0.840154)	EuropeanAmerican
1-05893	0.01249	0.106286	0.877841	0.003373	1e-05	European(0.877841)	EuropeanAmerican
1-05898	0.058554	1e-05	0.770647	1e-05	0.170779	European(0.770647)	EuropeanAmerican
1-05911	0.235864	1e-05	0.456115	0.308001	1e-05	European(0.456115), Native American(0.308001)	EuropeanAmerican
1-05925	0.037736	1e-05	0.930832	0.031412	1e-05	European(0.930832)	EuropeanAmerican
1-05927	1e-05	1e-05	0.79265	1e-05	0.20732	European(0.79265)	EuropeanAmerican
1-05936	0.038582	1e-05	0.901511	0.059886	1e-05	European(0.901511)	EuropeanAmerican
1-05940	0.043432	1e-05	0.799368	1e-05	0.15718	European(0.799368)	EuropeanAmerican
1-05945	1e-05	0.107604	0.831857	0.060519	1e-05	European(0.831857)	EuropeanAmerican
1-05946	1e-05	1e-05	1e-05	0.99996	1e-05	Native American(0.99996)	NativeAmerican
1-05953	0.99996	1e-05	1e-05	1e-05	1e-05	African(0.99996)	AfricanAmerican
1-05957	0.082519	0.034599	0.774787	0.016086	0.092008	European(0.774787)	EuropeanAmerican
1-05962	1e-05	1e-05	0.953234	0.046736	1e-05	European(0.953234)	EuropeanAmerican
1-05965	0.0662	1e-05	0.741494	0.082519	0.109777	European(0.741494)	EuropeanAmerican
1-05967	0.015584	1e-05	0.983463	0.000933	1e-05	European(0.983463)	EuropeanAmerican
1-05977	0.40164	1e-05	0.504186	0.094155	1e-05	European(0.504186), African(0.40164)	EuropeanAmerican
1-05999	0.476371	1e-05	0.458438	0.065171	1e-05	African(0.476371), European(0.458438)	AfricanAmerican
1-06003	0.018348	0.082604	0.763633	1e-05	0.135405	European(0.763633)	EuropeanAmerican
1-06006	0.024309	1e-05	0.797819	0.016846	0.161016	European(0.797819)	EuropeanAmerican
1-06008	0.077317	1e-05	0.886157	0.036506	1e-05	European(0.886157)	EuropeanAmerican
1-06014	0.011115	0.098029	0.890836	1e-05	1e-05	European(0.890836)	EuropeanAmerican
1-06018	0.002888	0.128981	0.832769	0.035352	1e-05	European(0.832769)	EuropeanAmerican
1-06019	1e-05	0.09133	0.90864	1e-05	1e-05	European(0.90864)	EuropeanAmerican
1-06027	1e-05	1e-05	0.758632	0.069025	0.172323	European(0.758632)	EuropeanAmerican
1-06028	0.783017	1e-05	0.184573	0.03239	1e-05	African(0.783017)	AfricanAmerican
1-06044	0.032103	1e-05	0.807053	0.058946	0.101888	European(0.807053)	EuropeanAmerican
1-06045	0.039733	1e-05	0.676762	0.024756	0.25874	European(0.676762), SouthAsian(0.25874)	EuropeanAmerican
1-06053	0.042855	1e-05	0.587267	0.369859	1e-05	European(0.587267), Native American(0.369859)	EuropeanAmerican
1-06070	0.008736	1e-05	0.971816	0.019428	1e-05	European(0.971816)	EuropeanAmerican
1-06071	0.025532	1e-05	0.637806	0.005917	0.330735	European(0.637806), SouthAsian(0.330735)	EuropeanAmerican
1-06073	1e-05	0.132162	0.867808	1e-05	1e-05	European(0.867808)	EuropeanAmerican
1-06075	0.009382	1e-05	0.847181	0.050335	0.093092	European(0.847181)	EuropeanAmerican
1-06077	0.060069	0.006584	0.414865	0.518471	1e-05	Native American(0.518471), European(0.414865)	HispanicAmerican
1-06081	0.025897	0.127908	0.846175	1e-05	1e-05	European(0.846175)	EuropeanAmerican
1-06104	0.019975	0.074546	0.861776	0.043694	1e-05	European(0.861776)	EuropeanAmerican
1-06108	0.129888	1e-05	0.542762	0.021169	0.30617	European(0.542762), SouthAsian(0.30617)	EuropeanAmerican
1-06111	0.004402	1e-05	0.965035	0.030543	1e-05	European(0.965035)	EuropeanAmerican
1-06120	0.016353	1e-05	0.983617	1e-05	1e-05	European(0.983617)	EuropeanAmerican
1-06134	0.054692	0.07133	0.837204	0.036764	1e-05	European(0.837204)	EuropeanAmerican
1-06149	0.074731	1e-05	0.925239	1e-05	1e-05	European(0.925239)	EuropeanAmerican
1-06155	1e-05	1e-05	0.909975	0.089995	1e-05	European(0.909975)	EuropeanAmerican
1-06165	1e-05	1e-05	0.855486	0.144484	1e-05	European(0.855486)	EuropeanAmerican
1-06167	0.052974	0.016205	0.828238	0.102573	1e-05	European(0.828238)	EuropeanAmerican
1-06170	0.021634	0.004366	0.762588	0.094054	0.117359	European(0.762588)	EuropeanAmerican
1-06174	1e-05	0.99996	1e-05	1e-05	1e-05	EastAsian(0.99996)	AsianAmerican
1-06176	0.007653	1e-05	0.827015	0.042516	0.122806	European(0.827015)	EuropeanAmerican
1-06183	0.062732	1e-05	0.829659	0.039398	0.068201	European(0.829659)	EuropeanAmerican
1-06184	0.087007	0.037272	0.705058	1e-05	0.170653	European(0.705058)	EuropeanAmerican
1-06189	0.210981	0.047853	0.584893	1e-05	0.156263	European(0.584893), African(0.210981)	EuropeanAmerican
1-06191	0.30806	0.126431	0.323792	0.241708	1e-05	MixedAncestry	MultiAncestryAmerican
1-06204	1e-05	0.059248	0.832445	0.045122	0.063175	European(0.832445)	EuropeanAmerican
1-06209	0.03534	0.0321	0.826518	0.106032	1e-05	European(0.826518)	EuropeanAmerican
1-06210	0.010865	1e-05	0.786783	0.023195	0.179148	European(0.786783)	EuropeanAmerican
1-06215	1e-05	1e-05	0.748871	1e-05	0.251099	European(0.748871)	EuropeanAmerican
1-06216	0.112682	0.004671	0.707674	1e-05	0.174963	European(0.707674)	EuropeanAmerican
1-06225	0.078125	1e-05	0.921845	1e-05	1e-05	European(0.921845)	EuropeanAmerican
1-06226	1e-05	0.011345	0.920087	0.068548	1e-05	European(0.920087)	EuropeanAmerican
1-06233	1e-05	1e-05	0.871188	0.029358	0.099434	European(0.871188)	EuropeanAmerican
1-06235	0.060783	0.043153	0.78564	1e-05	0.110414	European(0.78564)	EuropeanAmerican
1-06248	1e-05	0.006891	0.830749	1e-05	0.16234	European(0.830749)	EuropeanAmerican
1-06258	1e-05	0.026051	0.803911	0.01503	0.154998	European(0.803911)	EuropeanAmerican
1-06261	1e-05	0.070173	0.870384	1e-05	0.059423	European(0.870384)	EuropeanAmerican
1-06264	0.085922	1e-05	0.881998	0.03206	1e-05	European(0.881998)	EuropeanAmerican
1-06267	1e-05	0.086642	0.806415	1e-05	0.106924	European(0.806415)	EuropeanAmerican
1-06268	1e-05	0.061796	0.938174	1e-05	1e-05	European(0.938174)	EuropeanAmerican
1-06275	1e-05	0.104471	0.895499	1e-05	1e-05	European(0.895499)	EuropeanAmerican
1-06276	1e-05	1e-05	0.887019	1e-05	0.112951	European(0.887019)	EuropeanAmerican
1-06283	1e-05	0.912024	0.085838	1e-05	0.002118	EastAsian(0.912024)	AsianAmerican
1-06290	0.035231	0.028205	0.821955	1e-05	0.114598	European(0.821955)	EuropeanAmerican
1-06294	0.131358	1e-05	0.651989	0.096244	0.120399	European(0.651989), African(0.131358)	EuropeanAmerican
1-06312	0.058037	0.065391	0.376295	0.500268	1e-05	Native American(0.500268), European(0.376295)	HispanicAmerican
1-06314	0.048849	0.116536	0.766644	1e-05	0.06796	European(0.766644)	EuropeanAmerican
1-06321	0.043974	1e-05	0.88349	0.072517	1e-05	European(0.88349)	EuropeanAmerican
1-06326	0.271985	0.038139	0.575923	0.113943	1e-05	European(0.575923), African(0.271985)	EuropeanAmerican
1-06332	0.084346	0.018526	0.634095	0.015204	0.247828	European(0.634095), SouthAsian(0.247828)	EuropeanAmerican
1-06334	0.812723	1e-05	0.187247	1e-05	1e-05	African(0.812723)	AfricanAmerican
1-06352	1e-05	0.047509	0.865496	0.086976	1e-05	European(0.865496)	EuropeanAmerican
1-06355	1e-05	1e-05	0.78739	0.024488	0.188101	European(0.78739)	EuropeanAmerican
1-06357	0.02272	1e-05	0.688928	0.11793	0.170412	European(0.688928), SouthAsian(0.170412)	EuropeanAmerican
1-06365	1e-05	1e-05	0.959346	0.040624	1e-05	European(0.959346)	EuropeanAmerican
1-06370	0.038341	0.012379	0.892182	0.057088	1e-05	European(0.892182)	EuropeanAmerican
1-06372	0.058678	0.019129	0.62395	1e-05	0.298233	European(0.62395), SouthAsian(0.298233)	EuropeanAmerican
1-06389	0.042009	0.008791	0.723407	9.9e-05	0.225694	European(0.723407)	EuropeanAmerican
1-06390	0.032835	0.106237	0.860908	1e-05	1e-05	European(0.860908)	EuropeanAmerican
1-06393	0.019157	0.049538	0.86308	1e-05	0.068215	European(0.86308)	EuropeanAmerican
1-06399	0.017011	0.041141	0.809437	1e-05	0.132401	European(0.809437)	EuropeanAmerican
1-06401	0.012905	0.872372	0.029899	1e-05	0.084814	EastAsian(0.872372)	AsianAmerican
1-06404	1e-05	1e-05	0.908858	0.024128	0.066993	European(0.908858)	EuropeanAmerican
1-06409	0.834281	0.008127	0.157571	1e-05	1e-05	African(0.834281)	AfricanAmerican
1-06412	0.019964	1e-05	0.847456	1e-05	0.132559	European(0.847456)	EuropeanAmerican
1-06457	0.00871	1e-05	0.937275	0.053996	1e-05	European(0.937275)	EuropeanAmerican
1-06465	0.877743	0.000128	0.119043	0.003075	1e-05	African(0.877743)	AfricanAmerican
1-06467	1e-05	1e-05	0.861835	0.068082	0.070063	European(0.861835)	EuropeanAmerican
1-06483	0.001329	0.072578	0.926073	1e-05	1e-05	European(0.926073)	EuropeanAmerican
1-06497	0.057003	1e-05	0.802468	1e-05	0.140509	European(0.802468)	EuropeanAmerican
1-06498	0.421125	0.075852	0.220411	0.282602	1e-05	MixedAncestry	MultiAncestryAmerican
1-06505	0.106356	0.031823	0.757477	0.104334	1e-05	European(0.757477)	EuropeanAmerican
1-06511	0.832168	1e-05	0.103275	0.041066	0.023481	African(0.832168)	AfricanAmerican
1-06524	0.022361	1e-05	0.713296	0.021068	0.243265	European(0.713296)	EuropeanAmerican
1-06525	0.027825	1e-05	0.765693	1e-05	0.206462	European(0.765693)	EuropeanAmerican
1-06528	1e-05	1e-05	0.772789	0.14132	0.085871	European(0.772789)	EuropeanAmerican
1-06537	0.020596	0.140078	0.839306	1e-05	1e-05	European(0.839306)	EuropeanAmerican
1-06550	0.015137	0.128984	0.855859	1e-05	1e-05	European(0.855859)	EuropeanAmerican
1-06551	0.059377	1e-05	0.42581	0.514793	1e-05	Native American(0.514793), European(0.42581)	HispanicAmerican
1-06553	0.049982	1e-05	0.816178	0.024238	0.109591	European(0.816178)	EuropeanAmerican
1-06555	0.521581	1e-05	0.41514	0.063259	1e-05	African(0.521581), European(0.41514)	AfricanAmerican
1-06566	0.059451	1e-05	0.781354	1e-05	0.159174	European(0.781354)	EuropeanAmerican
1-06575	0.075269	1e-05	0.840933	0.083778	1e-05	European(0.840933)	EuropeanAmerican
1-06579	0.047343	0.078958	0.873678	1e-05	1.2e-05	European(0.873678)	EuropeanAmerican
1-06582	0.095018	1e-05	0.740442	0.016098	0.148432	European(0.740442)	EuropeanAmerican
1-06583	0.73817	1e-05	0.2618	1e-05	1e-05	African(0.73817)	AfricanAmerican
1-06587	0.055595	0.05394	0.799052	1e-05	0.091403	European(0.799052)	EuropeanAmerican
1-06590	0.032763	0.033132	0.892872	0.041223	1e-05	European(0.892872)	EuropeanAmerican
1-06592	1e-05	0.091476	0.908494	1e-05	1e-05	European(0.908494)	EuropeanAmerican
1-06593	0.003351	0.160265	0.836364	1e-05	1e-05	European(0.836364)	EuropeanAmerican
1-06597	0.019159	1e-05	0.811162	1e-05	0.169659	European(0.811162)	EuropeanAmerican
1-06600	1e-05	1e-05	0.802588	0.043939	0.153453	European(0.802588)	EuropeanAmerican
1-06607	0.060448	0.071025	0.749641	0.074512	0.044374	European(0.749641)	EuropeanAmerican
1-06609	0.023631	1e-05	0.773127	0.058309	0.144924	European(0.773127)	EuropeanAmerican
1-06612	0.042021	1e-05	0.800385	1e-05	0.157574	European(0.800385)	EuropeanAmerican
1-06622	0.050618	1e-05	0.932146	0.017217	1e-05	European(0.932146)	EuropeanAmerican
1-06630	0.048094	1e-05	0.861177	0.020572	0.070147	European(0.861177)	EuropeanAmerican
1-06635	0.020993	0.043187	0.582955	0.352856	1e-05	European(0.582955), Native American(0.352856)	EuropeanAmerican
1-06642	0.018718	1e-05	0.875453	0.105809	1e-05	European(0.875453)	EuropeanAmerican
1-06643	0.025067	1e-05	0.951346	0.023566	1e-05	European(0.951346)	EuropeanAmerican
1-06645	1.1e-05	0.11473	0.885239	1e-05	1e-05	European(0.885239)	EuropeanAmerican
1-06664	1e-05	1e-05	0.847487	0.027888	0.124604	European(0.847487)	EuropeanAmerican
1-06673	0.018637	1e-05	0.818215	0.016162	0.146975	European(0.818215)	EuropeanAmerican
1-06674	0.018167	1e-05	0.633635	1e-05	0.348178	European(0.633635), SouthAsian(0.348178)	EuropeanAmerican
1-06675	0.033119	1e-05	0.958988	0.007873	1e-05	European(0.958988)	EuropeanAmerican
1-06677	1e-05	1e-05	0.74721	0.065108	0.187662	European(0.74721)	EuropeanAmerican
1-06680	0.105177	1e-05	0.85639	0.038413	1e-05	European(0.85639)	EuropeanAmerican
1-06686	0.005833	0.14351	0.015425	0.835222	1e-05	Native American(0.835222)	NativeAmerican
1-06688	0.018838	1e-05	0.857663	0.003464	0.120024	European(0.857663)	EuropeanAmerican
1-06690	0.134507	1e-05	0.481679	0.366644	0.01716	European(0.481679), Native American(0.366644)	EuropeanAmerican
1-06698	0.0113	1e-05	0.674991	0.053195	0.260505	European(0.674991), SouthAsian(0.260505)	EuropeanAmerican
1-06703	0.001711	0.129138	0.860791	0.00835	1e-05	European(0.860791)	EuropeanAmerican
1-06739	0.033413	0.02735	0.778435	1e-05	0.160792	European(0.778435)	EuropeanAmerican
1-06762	0.024073	1e-05	0.679021	0.053288	0.243608	European(0.679021), SouthAsian(0.243608)	EuropeanAmerican
1-06763	1e-05	0.111741	0.888229	1e-05	1e-05	European(0.888229)	EuropeanAmerican
1-06771	0.084052	1e-05	0.821063	1e-05	0.094865	European(0.821063)	EuropeanAmerican
1-06782	0.105582	1e-05	0.803117	1e-05	0.091281	European(0.803117)	EuropeanAmerican
1-06788	0.081125	0.048937	0.028741	0.841188	1e-05	Native American(0.841188)	NativeAmerican
1-06789	0.03831	0.171989	0.789681	1e-05	1e-05	European(0.789681)	EuropeanAmerican
1-06798	0.044396	1e-05	0.939494	0.01609	1e-05	European(0.939494)	EuropeanAmerican
1-06804	0.049643	0.090254	0.74763	1e-05	0.112463	European(0.74763)	EuropeanAmerican
1-06807	0.054371	0.074085	0.331541	0.526457	0.013545	Native American(0.526457), European(0.331541)	HispanicAmerican
1-06808	0.046434	1e-05	0.657264	0.139885	0.156407	European(0.657264), SouthAsian(0.156407)	EuropeanAmerican
1-06809	1e-05	1e-05	0.893566	0.063283	0.043131	European(0.893566)	EuropeanAmerican
1-06821	1e-05	1e-05	0.956283	0.043687	1e-05	European(0.956283)	EuropeanAmerican
1-06822	1e-05	1e-05	0.790372	0.05988	0.149729	European(0.790372)	EuropeanAmerican
1-06827	0.01568	0.1169	0.852958	0.014452	1e-05	European(0.852958)	EuropeanAmerican
1-06831	0.032153	1e-05	0.910752	0.057075	1e-05	European(0.910752)	EuropeanAmerican
1-06836	0.042837	1e-05	0.741831	0.08363	0.131692	European(0.741831)	EuropeanAmerican
1-06841	1e-05	0.056074	0.835014	0.008031	0.100872	European(0.835014)	EuropeanAmerican
1-06847	0.062599	0.155433	0.781948	1e-05	1e-05	European(0.781948)	EuropeanAmerican
1-06855	0.314022	1e-05	0.535322	1e-05	0.150636	European(0.535322), African(0.314022)	EuropeanAmerican
1-06856	0.013279	0.055212	0.813446	1e-05	0.118053	European(0.813446)	EuropeanAmerican
1-06876	0.003078	0.085188	0.911713	1e-05	1e-05	European(0.911713)	EuropeanAmerican
1-06881	0.076926	0.045267	0.741882	0.059096	0.076829	European(0.741882)	EuropeanAmerican
1-06892	0.010329	1e-05	0.881195	1e-05	0.108456	European(0.881195)	EuropeanAmerican
1-06894	0.764128	1e-05	0.202798	0.033054	1e-05	African(0.764128)	AfricanAmerican
1-06895	0.0548	1e-05	0.717201	0.003818	0.224171	European(0.717201)	EuropeanAmerican
1-06904	0.051651	1e-05	0.884753	1e-05	0.063576	European(0.884753)	EuropeanAmerican
1-06907	0.082966	1e-05	0.502439	0.02129	0.393295	European(0.502439), SouthAsian(0.393295)	EuropeanAmerican
1-06916	1e-05	1e-05	0.820682	0.051319	0.127979	European(0.820682)	EuropeanAmerican
1-06917	0.044429	1e-05	0.661912	0.106659	0.18699	European(0.661912), SouthAsian(0.18699)	EuropeanAmerican
1-06922	0.054001	0.106319	0.83966	1e-05	1e-05	European(0.83966)	EuropeanAmerican
1-06924	0.023515	1e-05	0.875454	0.101011	1e-05	European(0.875454)	EuropeanAmerican
1-06925	0.014963	1e-05	0.841869	1e-05	0.143148	European(0.841869)	EuropeanAmerican
1-06933	1e-05	1e-05	0.99996	1e-05	1e-05	European(0.99996)	EuropeanAmerican
1-06937	0.02649	0.027575	0.829584	0.022182	0.09417	European(0.829584)	EuropeanAmerican
1-06945	0.063061	0.129563	0.807356	1e-05	1e-05	European(0.807356)	EuropeanAmerican
1-06946	0.001393	1e-05	0.957143	0.041444	1e-05	European(0.957143)	EuropeanAmerican
1-06950	0.043721	0.052825	0.8325	0.070944	1e-05	European(0.8325)	EuropeanAmerican
1-06955	0.036836	0.101349	0.861795	1e-05	1e-05	European(0.861795)	EuropeanAmerican
1-06960	0.007433	1e-05	0.897618	1e-05	0.094929	European(0.897618)	EuropeanAmerican
1-06965	1e-05	0.072033	0.927937	1e-05	1e-05	European(0.927937)	EuropeanAmerican
1-06984	0.028665	0.188906	0.77121	1e-05	0.011209	European(0.77121)	EuropeanAmerican
1-07013	0.014954	1e-05	0.789269	0.04726	0.148507	European(0.789269)	EuropeanAmerican
1-07026	0.024357	0.053572	0.788108	1e-05	0.133953	European(0.788108)	EuropeanAmerican
1-07082	1e-05	0.035844	0.763231	0.120442	0.080472	European(0.763231)	EuropeanAmerican
1-07129	0.99996	1e-05	1e-05	1e-05	1e-05	African(0.99996)	AfricanAmerican
1-07194	0.10163	1e-05	0.799481	0.048637	0.050242	European(0.799481)	EuropeanAmerican
1-07196	1e-05	1e-05	0.808762	0.036316	0.154902	European(0.808762)	EuropeanAmerican
1-07198	0.039502	1e-05	0.657852	0.302626	1e-05	European(0.657852), Native American(0.302626)	EuropeanAmerican
1-07199	0.060825	1e-05	0.757745	0.041886	0.139533	European(0.757745)	EuropeanAmerican
1-07210	0.05712	1e-05	0.465214	0.477646	1e-05	Native American(0.477646), European(0.465214)	HispanicAmerican
1-07221	0.124112	1e-05	0.56571	0.033544	0.276624	European(0.56571), SouthAsian(0.276624)	EuropeanAmerican
1-07222	0.820553	1e-05	0.135731	0.032865	0.010841	African(0.820553)	AfricanAmerican
1-07225	0.038966	1e-05	0.823438	1.3e-05	0.137573	European(0.823438)	EuropeanAmerican
1-07236	0.044544	0.10209	0.834664	0.018692	1e-05	European(0.834664)	EuropeanAmerican
1-07238	0.0178	0.080565	0.898827	0.002798	1e-05	European(0.898827)	EuropeanAmerican
1-07247	0.009755	1e-05	0.824991	0.031455	0.133789	European(0.824991)	EuropeanAmerican
1-07248	0.046011	1e-05	0.951964	0.002005	1e-05	European(0.951964)	EuropeanAmerican
1-07255	1e-05	0.079258	0.785626	0.011807	0.123299	European(0.785626)	EuropeanAmerican
1-07262	0.002468	0.102813	0.8947	1e-05	1e-05	European(0.8947)	EuropeanAmerican
1-07263	0.800457	0.016961	0.182563	1e-05	1e-05	African(0.800457)	AfricanAmerican
1-07264	1e-05	0.12616	0.87381	1e-05	1e-05	European(0.87381)	EuropeanAmerican
1-07269	0.680543	0.093975	0.207988	1e-05	0.017485	African(0.680543), European(0.207988)	AfricanAmerican
1-07278	0.062402	1e-05	0.155869	0.781709	1e-05	Native American(0.781709)	NativeAmerican
1-07281	1e-05	0.072678	0.901707	0.025595	1e-05	European(0.901707)	EuropeanAmerican
1-07292	0.024656	1e-05	0.812915	1e-05	0.162409	European(0.812915)	EuropeanAmerican
1-07305	0.051877	0.070121	0.703594	0.037292	0.137117	European(0.703594)	EuropeanAmerican
1-07306	0.002526	1e-05	0.997444	1e-05	1e-05	European(0.997444)	EuropeanAmerican
1-07307	0.016118	1e-05	0.868659	1e-05	0.115203	European(0.868659)	EuropeanAmerican
1-07308	0.996854	1e-05	0.003116	1e-05	1e-05	African(0.996854)	AfricanAmerican
1-07313	0.02948	0.105366	0.720199	0.022808	0.122148	European(0.720199)	EuropeanAmerican
1-07316	0.02066	0.077114	0.840234	1e-05	0.061982	European(0.840234)	EuropeanAmerican
1-07319	0.002161	0.063854	0.758003	1e-05	0.175972	European(0.758003)	EuropeanAmerican
1-07322	0.000423	1e-05	0.701287	0.02217	0.27611	European(0.701287)	EuropeanAmerican
1-07323	0.477196	1e-05	0.464695	0.058089	1e-05	African(0.477196), European(0.464695)	AfricanAmerican
1-07324	0.04143	1e-05	0.930652	0.027898	1e-05	European(0.930652)	EuropeanAmerican
1-07325	1e-05	0.082139	0.761069	0.06528	0.091502	European(0.761069)	EuropeanAmerican
1-07327	1e-05	0.144905	0.855065	1e-05	1e-05	European(0.855065)	EuropeanAmerican
1-07331	0.041243	0.078466	0.753615	0.042893	0.083783	European(0.753615)	EuropeanAmerican
1-07336	0.004169	1e-05	0.804271	0.008539	0.18301	European(0.804271)	EuropeanAmerican
1-07337	0.033526	1e-05	0.665911	0.02827	0.272283	European(0.665911), SouthAsian(0.272283)	EuropeanAmerican
1-07338	1e-05	0.014944	0.555101	0.429935	1e-05	European(0.555101), Native American(0.429935)	EuropeanAmerican
1-07356	1e-05	1e-05	0.846936	1e-05	0.153034	European(0.846936)	EuropeanAmerican
1-07362	0.025457	1e-05	0.962531	0.011992	1e-05	European(0.962531)	EuropeanAmerican
1-07368	1e-05	1e-05	0.869141	0.003183	0.127656	European(0.869141)	EuropeanAmerican
1-07373	1e-05	1e-05	0.86334	1e-05	0.13663	European(0.86334)	EuropeanAmerican
1-07375	0.048496	1e-05	0.806423	0.145061	1e-05	European(0.806423)	EuropeanAmerican
1-07381	0.063649	0.13668	0.615025	0.184637	1e-05	European(0.615025), Native American(0.184637)	EuropeanAmerican
1-07386	0.733221	1e-05	0.182532	0.084228	1e-05	African(0.733221)	AfricanAmerican
1-07394	0.879326	1e-05	0.076228	0.044426	1e-05	African(0.879326)	AfricanAmerican
1-07399	0.243174	0.052997	0.464419	1e-05	0.239399	European(0.464419), African(0.243174)	EuropeanAmerican
1-07413	0.038527	0.042597	0.798911	1e-05	0.119955	European(0.798911)	EuropeanAmerican
1-07417	0.801324	1e-05	0.163093	0.035563	1e-05	African(0.801324)	AfricanAmerican
1-07419	1e-05	0.099635	0.900335	1e-05	1e-05	European(0.900335)	EuropeanAmerican
1-07422	0.037686	1e-05	0.663849	0.043192	0.255262	European(0.663849), SouthAsian(0.255262)	EuropeanAmerican
1-07432	0.011235	0.152245	0.8365	1e-05	1e-05	European(0.8365)	EuropeanAmerican
1-07442	0.000375	1e-05	0.883363	1e-05	0.116242	European(0.883363)	EuropeanAmerican
1-07447	0.028301	1e-05	0.623556	0.077478	0.270655	European(0.623556), SouthAsian(0.270655)	EuropeanAmerican
1-07450	0.012369	0.310783	0.676828	1e-05	1e-05	European(0.676828), EastAsian(0.310783)	EuropeanAmerican
1-07459	0.99996	1e-05	1e-05	1e-05	1e-05	African(0.99996)	AfricanAmerican
1-07467	0.008693	1e-05	0.83697	1e-05	0.154317	European(0.83697)	EuropeanAmerican
1-07472	0.03773	1e-05	0.807939	0.154312	1e-05	European(0.807939)	EuropeanAmerican
1-07479	0.026872	0.084258	0.888851	1e-05	1e-05	European(0.888851)	EuropeanAmerican
1-07492	0.014195	1e-05	0.903656	1e-05	0.082129	European(0.903656)	EuropeanAmerican
1-07501	0.030518	1e-05	0.822076	1e-05	0.147386	European(0.822076)	EuropeanAmerican
1-07502	0.032523	1e-05	0.799636	0.096312	0.071519	European(0.799636)	EuropeanAmerican
1-07507	1e-05	1e-05	0.99996	1e-05	1e-05	European(0.99996)	EuropeanAmerican
1-07516	0.011621	0.169905	0.818454	1e-05	1e-05	European(0.818454)	EuropeanAmerican
1-07526	0.00134	0.113474	0.885166	1e-05	1e-05	European(0.885166)	EuropeanAmerican
1-07540	0.043906	0.09793	0.780155	1e-05	0.077998	European(0.780155)	EuropeanAmerican
1-07543	1e-05	0.041964	0.887166	0.070849	1e-05	European(0.887166)	EuropeanAmerican
1-07544	0.014907	0.081757	0.903316	1e-05	1e-05	European(0.903316)	EuropeanAmerican
1-07551	0.040936	0.043497	0.873978	0.010647	0.030941	European(0.873978)	EuropeanAmerican
1-07555	0.820308	0.007193	0.112216	1e-05	0.060273	African(0.820308)	AfricanAmerican
1-07590	0.03455	0.090378	0.875051	1e-05	1e-05	European(0.875051)	EuropeanAmerican
1-07593	0.13521	1e-05	0.314456	0.444907	0.105417	MixedAncestry	MultiAncestryAmerican
1-07628	0.020863	1e-05	0.973623	0.005494	1e-05	European(0.973623)	EuropeanAmerican
1-07631	1e-05	1e-05	0.871817	0.060515	0.067648	European(0.871817)	EuropeanAmerican
1-07704	0.068806	1e-05	0.674037	0.120995	0.136152	European(0.674037), SouthAsian(0.136152)	EuropeanAmerican
1-07725	0.034032	0.031587	0.647605	0.093908	0.192868	European(0.647605), SouthAsian(0.192868)	EuropeanAmerican
1-07860	1e-05	1e-05	0.865534	0.006271	0.128175	European(0.865534)	EuropeanAmerican
1-08371	0.323418	1e-05	0.401763	0.105667	0.169142	MixedAncestry	MultiAncestryAmerican
1-08788	0.028282	0.029015	0.902458	0.040235	1e-05	European(0.902458)	EuropeanAmerican
1-09064	0.057034	0.032099	0.544792	0.366064	1e-05	European(0.544792), Native American(0.366064)	EuropeanAmerican
1-09262	0.041424	0.035509	0.293956	0.629101	1e-05	Native American(0.629101), European(0.293956)	HispanicAmerican
1-09765	0.004305	0.100257	0.69601	0.199419	1e-05	European(0.69601), Native American(0.199419)	EuropeanAmerican
1-10070	0.023791	0.061943	0.895242	1e-05	0.019014	European(0.895242)	EuropeanAmerican
1-10188	1e-05	1e-05	0.127541	0.008178	0.864261	SouthAsian(0.864261)	AsianAmerican
1-10508	0.083628	1e-05	0.723055	0.011306	0.182002	European(0.723055)	EuropeanAmerican
1-10799	0.03157	0.829668	0.019882	0.001981	0.116899	EastAsian(0.829668)	AsianAmerican
1-11800	1e-05	0.470268	0.40091	1e-05	0.128802	EastAsian(0.470268), European(0.40091)	AsianAmerican
1-12248	0.019478	0.062972	0.91753	1e-05	1e-05	European(0.91753)	EuropeanAmerican
1-12480	0.062743	0.080398	0.119405	0.737444	1e-05	Native American(0.737444)	NativeAmerican
1-12888	0.069272	1e-05	0.778429	1e-05	0.152279	European(0.778429)	EuropeanAmerican
1-13283	0.008182	1e-05	0.933818	0.004242	0.053748	European(0.933818)	EuropeanAmerican
1-13676	0.03534	0.08387	0.845971	1e-05	0.03481	European(0.845971)	EuropeanAmerican
1-00077	0.05901	1e-05	0.441498	0.499472	1e-05	Native American(0.499472), European(0.441498)	HispanicAmerican
1-00179	0.023761	0.090202	0.886017	1e-05	1e-05	European(0.886017)	EuropeanAmerican
1-00181	8e-05	0.0052	0.989834	1e-05	0.004875	European(0.989834)	EuropeanAmerican
1-00182	0.055453	1e-05	0.751803	0.051719	0.141014	European(0.751803)	EuropeanAmerican
1-00220	0.051545	1e-05	0.90918	0.039254	1e-05	European(0.90918)	EuropeanAmerican
1-00234	1e-05	0.147583	0.852387	1e-05	1e-05	European(0.852387)	EuropeanAmerican
1-00329	1e-05	0.083597	0.845234	1e-05	0.071149	European(0.845234)	EuropeanAmerican
1-00336	0.046409	0.03823	0.859617	1e-05	0.055734	European(0.859617)	EuropeanAmerican
1-00369	1e-05	1e-05	0.94621	0.05376	1e-05	European(0.94621)	EuropeanAmerican
1-00380	0.029345	0.056053	0.723442	0.079312	0.111847	European(0.723442)	EuropeanAmerican
1-00399	0.035001	0.078135	0.730638	1e-05	0.156216	European(0.730638)	EuropeanAmerican
1-00426	1e-05	0.082732	0.815211	1e-05	0.102037	European(0.815211)	EuropeanAmerican
1-00453	1e-05	1e-05	0.910882	0.089088	1e-05	European(0.910882)	EuropeanAmerican
1-00530	0.050952	0.096017	0.346965	0.396559	0.109508	MixedAncestry	MultiAncestryAmerican
1-00539	0.092676	0.132539	0.542003	0.232772	1e-05	European(0.542003), Native American(0.232772)	EuropeanAmerican
1-00551	0.121417	1e-05	0.799516	0.079047	1e-05	European(0.799516)	EuropeanAmerican
1-00584	1e-05	1e-05	1e-05	0.03475	0.96522	SouthAsian(0.96522)	AsianAmerican
1-00720	1e-05	1e-05	0.847835	0.016479	0.135666	European(0.847835)	EuropeanAmerican
1-00740	0.090704	0.052407	0.596249	1e-05	0.260631	European(0.596249), SouthAsian(0.260631)	EuropeanAmerican
1-00766	0.187431	1e-05	0.727643	0.084906	1e-05	European(0.727643)	EuropeanAmerican
1-00785	0.194567	0.008177	0.690754	0.037736	0.068767	European(0.690754), African(0.194567)	EuropeanAmerican
1-00799	1e-05	1e-05	0.672143	0.063601	0.264236	European(0.672143), SouthAsian(0.264236)	EuropeanAmerican
1-00843	0.006835	0.142337	0.833228	0.01759	1e-05	European(0.833228)	EuropeanAmerican
1-00864	0.069048	1e-05	0.46762	0.379316	0.084006	European(0.46762), Native American(0.379316)	EuropeanAmerican
1-00870	0.048876	1e-05	0.641513	0.036145	0.273456	European(0.641513), SouthAsian(0.273456)	EuropeanAmerican
1-00884	1e-05	1e-05	0.822135	0.068846	0.108998	European(0.822135)	EuropeanAmerican
1-00917	1e-05	1e-05	0.085523	0.914447	1e-05	Native American(0.914447)	NativeAmerican
1-00933	1e-05	1e-05	1e-05	0.99996	1e-05	Native American(0.99996)	NativeAmerican
1-00941	0.111455	1e-05	0.778277	0.079479	0.03078	European(0.778277)	EuropeanAmerican
1-00976	0.02029	0.12191	0.85778	1e-05	1e-05	European(0.85778)	EuropeanAmerican
1-01006	1e-05	0.156587	0.772241	0.005014	0.066148	European(0.772241)	EuropeanAmerican
1-01020	1e-05	0.10049	0.715045	1.9e-05	0.184436	European(0.715045)	EuropeanAmerican
1-01057	0.028253	0.058595	0.913132	1e-05	1e-05	European(0.913132)	EuropeanAmerican
1-01061	1e-05	1e-05	0.751528	0.022301	0.226151	European(0.751528)	EuropeanAmerican
1-01076	0.007443	1e-05	0.265138	0.63984	0.087569	Native American(0.63984), European(0.265138)	HispanicAmerican
1-01104	1e-05	0.99996	1e-05	1e-05	1e-05	EastAsian(0.99996)	AsianAmerican
1-01111	0.09988	0.08409	0.717423	0.098597	1e-05	European(0.717423)	EuropeanAmerican
1-01141	0.104005	1e-05	0.788641	0.107334	1e-05	European(0.788641)	EuropeanAmerican
1-01147	0.20609	0.051437	0.569777	0.172686	1e-05	European(0.569777), African(0.20609)	EuropeanAmerican
1-01176	1e-05	0.074238	0.925732	1e-05	1e-05	European(0.925732)	EuropeanAmerican
1-01296	0.846086	0.037856	0.107507	0.008541	1e-05	African(0.846086)	AfricanAmerican
1-01301	0.230431	1e-05	0.572271	0.197278	1e-05	European(0.572271), African(0.230431)	EuropeanAmerican
1-01394	0.395514	1e-05	0.580553	0.023913	1e-05	European(0.580553), African(0.395514)	EuropeanAmerican
1-01413	0.02607	0.012248	0.91674	0.044931	1e-05	European(0.91674)	EuropeanAmerican
1-01518	0.473925	0.03879	0.437906	0.04937	1e-05	African(0.473925), European(0.437906)	AfricanAmerican
1-01528	1e-05	0.428352	0.500164	1e-05	0.071464	European(0.500164), EastAsian(0.428352)	EuropeanAmerican
1-01529	0.006437	0.05114	0.69456	0.106479	0.141384	European(0.69456), SouthAsian(0.141384)	EuropeanAmerican
1-01548	1e-05	0.052347	1e-05	0.947623	1e-05	Native American(0.947623)	NativeAmerican
1-01552	1e-05	0.007179	0.770346	0.086061	0.136404	European(0.770346)	EuropeanAmerican
1-01572	0.192108	0.000594	0.608517	0.108383	0.090399	European(0.608517), African(0.192108)	EuropeanAmerican
1-01588	1e-05	1e-05	0.928423	0.071547	1e-05	European(0.928423)	EuropeanAmerican
1-01749	0.009943	0.060796	0.293703	0.635547	1e-05	Native American(0.635547), European(0.293703)	HispanicAmerican
1-01751	0.251406	1e-05	0.608118	1e-05	0.140456	European(0.608118), African(0.251406)	EuropeanAmerican
1-01758	1e-05	1e-05	0.524227	0.047254	0.428499	European(0.524227), SouthAsian(0.428499)	EuropeanAmerican
1-01874	0.074061	0.015922	0.713199	1e-05	0.196807	European(0.713199)	EuropeanAmerican
1-01917	0.088186	0.064485	0.819013	0.028306	1e-05	European(0.819013)	EuropeanAmerican
1-01954	0.050626	0.007903	0.94145	1e-05	1e-05	European(0.94145)	EuropeanAmerican
1-01996	0.035295	0.518357	0.406688	1e-05	0.03965	EastAsian(0.518357), European(0.406688)	AsianAmerican
1-02066	0.371343	1e-05	0.520774	0.107863	1e-05	European(0.520774), African(0.371343)	EuropeanAmerican
1-02084	1e-05	0.102043	1e-05	0.863388	0.034549	Native American(0.863388)	NativeAmerican
1-02311	1e-05	0.030845	0.359128	1e-05	0.610007	SouthAsian(0.610007), European(0.359128)	AsianAmerican
1-02344	0.018087	0.758802	0.148035	0.011807	0.063269	EastAsian(0.758802)	AsianAmerican
1-02468	0.030135	1e-05	0.743826	0.032935	0.193094	European(0.743826)	EuropeanAmerican
1-02538	1e-05	0.00024	0.689189	0.140375	0.170186	European(0.689189), SouthAsian(0.170186)	EuropeanAmerican
1-02557	0.077121	0.09385	0.68319	0.145829	1e-05	European(0.68319), Native American(0.145829)	EuropeanAmerican
1-02558	0.251209	0.050612	0.470717	0.186732	0.04073	European(0.470717), African(0.251209)	EuropeanAmerican
1-02569	0.029686	0.02477	0.94466	0.000874	1e-05	European(0.94466)	EuropeanAmerican
1-02628	0.065598	0.019404	0.725311	0.009935	0.179752	European(0.725311)	EuropeanAmerican
1-02668	1e-05	0.381559	0.341122	0.021299	0.25601	MixedAncestry	MultiAncestryAmerican
1-02840	0.034816	0.000554	0.769885	1e-05	0.194734	European(0.769885)	EuropeanAmerican
1-02896	1e-05	0.025472	1e-05	0.974498	1e-05	Native American(0.974498)	NativeAmerican
1-03026	0.043596	0.038097	0.859141	1e-05	0.059157	European(0.859141)	EuropeanAmerican
1-03036	1e-05	0.048674	0.9326	0.018707	1e-05	European(0.9326)	EuropeanAmerican
1-03143	0.111229	0.010352	0.764766	0.099553	0.014101	European(0.764766)	EuropeanAmerican
1-03161	0.481492	1e-05	0.457228	0.004438	0.056832	African(0.481492), European(0.457228)	AfricanAmerican
1-03199	0.045249	0.040132	0.757753	0.049993	0.106872	European(0.757753)	EuropeanAmerican
1-03200	0.051509	0.015444	0.917418	1e-05	0.015618	European(0.917418)	EuropeanAmerican
1-03217	0.069392	0.011264	0.762199	0.027757	0.129388	European(0.762199)	EuropeanAmerican
1-03233	0.447798	0.08643	0.423454	1e-05	0.042308	MixedAncestry	MultiAncestryAmerican
1-03330	0.055895	1e-05	0.789905	1e-05	0.15418	European(0.789905)	EuropeanAmerican
1-03375	0.024525	0.044095	0.841293	0.071504	0.018583	European(0.841293)	EuropeanAmerican
1-03377	1e-05	0.059421	0.892126	0.017256	0.031187	European(0.892126)	EuropeanAmerican
1-03518	0.022116	1e-05	0.090564	1e-05	0.8873	SouthAsian(0.8873)	AsianAmerican
1-03563	0.020692	0.097235	0.525249	0.356815	1e-05	European(0.525249), Native American(0.356815)	EuropeanAmerican
1-03633	0.379639	0.009548	0.514695	0.096108	1e-05	European(0.514695), African(0.379639)	EuropeanAmerican
1-03653	1e-05	1e-05	0.9949	0.00507	1e-05	European(0.9949)	EuropeanAmerican
1-03662	1e-05	0.071584	0.11361	0.660149	0.154647	Native American(0.660149), SouthAsian(0.154647)	HispanicAmerican
1-03670	0.000549	0.006212	0.826267	0.056059	0.110913	European(0.826267)	EuropeanAmerican
1-03672	0.001117	0.503969	0.416593	1e-05	0.078311	EastAsian(0.503969), European(0.416593)	AsianAmerican
1-03820	0.005596	0.050008	0.922041	0.022345	1e-05	European(0.922041)	EuropeanAmerican
1-03834	0.646138	1e-05	0.195864	0.127498	0.030489	African(0.646138), European(0.195864)	AfricanAmerican
1-03882	1e-05	0.068611	1e-05	1e-05	0.931359	SouthAsian(0.931359)	AsianAmerican
1-04024	0.043366	0.02569	0.721645	0.022635	0.186663	European(0.721645)	EuropeanAmerican
1-04089	1e-05	0.99996	1e-05	1e-05	1e-05	EastAsian(0.99996)	AsianAmerican
1-04097	0.015288	0.053836	0.719797	0.116481	0.094597	European(0.719797)	EuropeanAmerican
1-04107	0.112713	1e-05	0.651696	0.23557	1e-05	European(0.651696), Native American(0.23557)	EuropeanAmerican
1-04140	1e-05	1e-05	0.795208	1e-05	0.204762	European(0.795208)	EuropeanAmerican
1-04166	0.381817	1e-05	0.530368	1e-05	0.087795	European(0.530368), African(0.381817)	EuropeanAmerican
1-04217	0.055103	0.036157	0.741349	1e-05	0.167381	European(0.741349)	EuropeanAmerican
1-04226	0.029408	0.032417	0.751301	0.186864	1e-05	European(0.751301)	EuropeanAmerican
1-04247	1e-05	0.075343	0.889351	0.016025	0.01927	European(0.889351)	EuropeanAmerican
1-04283	0.06384	0.022417	0.330074	0.492751	0.090917	Native American(0.492751), European(0.330074)	HispanicAmerican
1-04297	0.115774	1e-05	0.193883	0.563377	0.126956	Native American(0.563377), European(0.193883)	HispanicAmerican
1-04348	0.01969	0.042234	0.938056	1e-05	1e-05	European(0.938056)	EuropeanAmerican
1-04353	1e-05	0.45486	0.485886	1e-05	0.059234	European(0.485886), EastAsian(0.45486)	EuropeanAmerican
1-04360	0.032364	1e-05	0.721642	0.113875	0.132108	European(0.721642)	EuropeanAmerican
1-04383	0.003563	1e-05	0.905853	1e-05	0.090563	European(0.905853)	EuropeanAmerican
1-04411	0.001009	0.009921	0.833661	0.021388	0.134021	European(0.833661)	EuropeanAmerican
1-04435	0.030969	0.053699	0.812459	0.006832	0.096041	European(0.812459)	EuropeanAmerican
1-04448	0.050884	0.008509	0.397643	0.368364	0.174601	MixedAncestry	MultiAncestryAmerican
1-04579	0.017097	1e-05	0.805311	0.0278	0.149782	European(0.805311)	EuropeanAmerican
1-04582	0.05926	0.019817	0.763814	0.071478	0.085631	European(0.763814)	EuropeanAmerican
1-04623	0.302601	1e-05	0.457389	0.162827	0.077172	European(0.457389), African(0.302601)	EuropeanAmerican
1-04632	0.16956	1e-05	0.470651	0.146515	0.213263	European(0.470651), SouthAsian(0.213263)	EuropeanAmerican
1-04664	0.412901	1e-05	0.519592	0.049423	0.018074	European(0.519592), African(0.412901)	EuropeanAmerican
1-04677	0.843643	1e-05	0.142367	0.013969	1e-05	African(0.843643)	AfricanAmerican
1-04708	0.032271	0.053767	0.648786	0.265166	1e-05	European(0.648786), Native American(0.265166)	EuropeanAmerican
1-04734	0.015275	1e-05	0.295859	1e-05	0.688846	SouthAsian(0.688846), European(0.295859)	AsianAmerican
1-04742	1e-05	0.128778	1e-05	0.000984	0.870218	SouthAsian(0.870218)	AsianAmerican
1-04752	0.046002	1e-05	0.914478	0.007359	0.032151	European(0.914478)	EuropeanAmerican
1-04812	0.028237	0.011334	0.921438	0.038981	1e-05	European(0.921438)	EuropeanAmerican
1-04844	1e-05	1e-05	0.874557	0.030973	0.09445	European(0.874557)	EuropeanAmerican
1-04846	0.030997	0.917817	1e-05	1e-05	0.051166	EastAsian(0.917817)	AsianAmerican
1-04852	0.142113	0.063923	0.694119	0.089159	0.010687	European(0.694119), African(0.142113)	EuropeanAmerican
1-04878	0.033611	0.056675	0.714857	0.046486	0.148371	European(0.714857)	EuropeanAmerican
1-04891	0.0736	0.112037	0.670612	1e-05	0.143741	European(0.670612), SouthAsian(0.143741)	EuropeanAmerican
1-04960	0.08164	0.285755	0.509928	0.122667	1e-05	European(0.509928), EastAsian(0.285755)	EuropeanAmerican
1-04977	0.034529	1e-05	0.678379	0.011035	0.276048	European(0.678379), SouthAsian(0.276048)	EuropeanAmerican
1-05015	0.088289	1e-05	0.444901	0.440143	0.026657	MixedAncestry	MultiAncestryAmerican
1-05030	0.049604	0.105863	0.708027	0.043384	0.093122	European(0.708027)	EuropeanAmerican
1-05094	0.023071	0.132741	0.843025	0.001153	1e-05	European(0.843025)	EuropeanAmerican
1-05103	0.010026	0.074898	0.915056	1e-05	1e-05	European(0.915056)	EuropeanAmerican
1-05105	0.156533	1e-05	0.747116	1e-05	0.096331	European(0.747116)	EuropeanAmerican
1-05152	0.065246	1e-05	0.710812	0.086673	0.137259	European(0.710812)	EuropeanAmerican
1-05154	0.060419	1e-05	0.890415	0.049146	1e-05	European(0.890415)	EuropeanAmerican
1-05192	0.063485	0.074073	0.543562	0.215177	0.103702	European(0.543562), Native American(0.215177)	EuropeanAmerican
1-05255	0.019746	1e-05	0.467759	0.512475	1e-05	Native American(0.512475), European(0.467759)	HispanicAmerican
1-05274	0.048833	1e-05	0.347418	0.441061	0.162677	MixedAncestry	MultiAncestryAmerican
1-05317	1e-05	1e-05	0.972288	0.027682	1e-05	European(0.972288)	EuropeanAmerican
1-05346	0.019043	0.06377	0.849687	0.055977	0.011522	European(0.849687)	EuropeanAmerican
1-05365	1e-05	1e-05	0.784455	1e-05	0.215515	European(0.784455)	EuropeanAmerican
1-05408	0.010057	0.128137	0.805335	0.056461	1e-05	European(0.805335)	EuropeanAmerican
1-05440	0.086465	1e-05	0.412419	0.34434	0.156766	MixedAncestry	MultiAncestryAmerican
1-05488	0.298706	1e-05	0.486026	0.071296	0.143961	European(0.486026), African(0.298706)	EuropeanAmerican
1-05499	1e-05	0.084363	0.778664	1e-05	0.136953	European(0.778664)	EuropeanAmerican
1-05501	0.067094	1e-05	0.478664	0.442501	0.011732	European(0.478664), Native American(0.442501)	EuropeanAmerican
1-05510	0.044507	0.077968	0.864773	1e-05	0.012742	European(0.864773)	EuropeanAmerican
1-05514	0.039793	1e-05	0.928864	0.031323	1e-05	European(0.928864)	EuropeanAmerican
1-05515	0.007563	0.105986	0.79826	0.013183	0.075008	European(0.79826)	EuropeanAmerican
1-05521	0.014224	1e-05	0.780133	0.119994	0.08564	European(0.780133)	EuropeanAmerican
1-05536	1e-05	1e-05	0.418026	1e-05	0.581944	SouthAsian(0.581944), European(0.418026)	AsianAmerican
1-05555	0.213168	0.067949	0.578499	0.074248	0.066136	European(0.578499), African(0.213168)	EuropeanAmerican
1-05564	0.007392	1e-05	0.864753	0.127835	1e-05	European(0.864753)	EuropeanAmerican
1-05582	0.096693	0.081123	0.822164	1e-05	1e-05	European(0.822164)	EuropeanAmerican
1-05603	0.479861	1e-05	0.474414	0.045705	1e-05	African(0.479861), European(0.474414)	AfricanAmerican
1-05640	0.005417	1e-05	0.682221	0.180227	0.132125	European(0.682221), Native American(0.180227)	EuropeanAmerican
1-05644	0.021468	0.053361	0.925151	1e-05	1e-05	European(0.925151)	EuropeanAmerican
1-05645	0.056317	1e-05	0.418926	0.388132	0.136616	MixedAncestry	MultiAncestryAmerican
1-05651	0.561755	0.213901	0.098888	0.080168	0.045288	African(0.561755), EastAsian(0.213901)	AfricanAmerican
1-05657	1e-05	0.062564	1e-05	1e-05	0.937406	SouthAsian(0.937406)	AsianAmerican
1-05695	0.99996	1e-05	1e-05	1e-05	1e-05	African(0.99996)	AfricanAmerican
1-05696	0.158017	1e-05	0.576148	0.136981	0.128844	European(0.576148), African(0.158017)	EuropeanAmerican
1-05738	0.016354	0.134734	0.462066	0.366904	0.019943	European(0.462066), Native American(0.366904)	EuropeanAmerican
1-05753	0.244441	0.037343	0.635128	0.062476	0.020612	European(0.635128), African(0.244441)	EuropeanAmerican
1-05770	0.3949	0.007723	0.467963	0.009074	0.12034	European(0.467963), African(0.3949)	EuropeanAmerican
1-05790	0.03133	1e-05	0.721902	1e-05	0.246748	European(0.721902)	EuropeanAmerican
1-05800	0.009404	1e-05	0.990495	8.1e-05	1e-05	European(0.990495)	EuropeanAmerican
1-05815	0.034035	0.009235	0.219364	0.737356	1e-05	Native American(0.737356)	NativeAmerican
1-05828	0.068311	0.059203	0.264454	0.516052	0.09198	Native American(0.516052), European(0.264454)	HispanicAmerican
1-05829	1e-05	0.054089	0.830375	1e-05	0.115516	European(0.830375)	EuropeanAmerican
1-05849	0.110078	1e-05	0.756139	0.069709	0.064064	European(0.756139)	EuropeanAmerican
1-05864	0.303189	0.059117	0.565029	0.056161	0.016505	European(0.565029), African(0.303189)	EuropeanAmerican
1-05897	1e-05	0.026931	0.897294	1e-05	0.075755	European(0.897294)	EuropeanAmerican
1-05915	0.063758	0.011338	0.89993	0.024963	1e-05	European(0.89993)	EuropeanAmerican
1-05916	0.007913	0.015644	0.968189	0.008243	1e-05	European(0.968189)	EuropeanAmerican
1-05928	0.019999	0.069082	0.910899	1e-05	1e-05	European(0.910899)	EuropeanAmerican
1-05932	0.901162	0.001237	0.097581	1e-05	1e-05	African(0.901162)	AfricanAmerican
1-05935	0.484962	1e-05	0.451159	0.063859	1e-05	African(0.484962), European(0.451159)	AfricanAmerican
1-05937	0.001239	0.979472	1e-05	1e-05	0.019268	EastAsian(0.979472)	AsianAmerican
1-05993	0.129392	0.08397	0.344869	0.441758	1e-05	MixedAncestry	MultiAncestryAmerican
1-06013	1e-05	0.033917	0.011465	0.827695	0.126914	Native American(0.827695)	NativeAmerican
1-06021	0.008602	1e-05	0.825506	0.061575	0.104308	European(0.825506)	EuropeanAmerican
1-06086	0.01411	0.029751	0.488254	0.352163	0.115722	European(0.488254), Native American(0.352163)	EuropeanAmerican
1-06119	0.129282	0.031275	0.824238	0.015196	1e-05	European(0.824238)	EuropeanAmerican
1-06128	0.048933	0.125632	0.523553	0.252081	0.0498	European(0.523553), Native American(0.252081)	EuropeanAmerican
1-06141	0.076368	0.07594	0.241683	0.606	1e-05	Native American(0.606), European(0.241683)	HispanicAmerican
1-06196	0.015807	0.002935	0.928682	0.052566	1e-05	European(0.928682)	EuropeanAmerican
1-06203	0.061483	0.539941	0.398556	1e-05	1e-05	EastAsian(0.539941), European(0.398556)	AsianAmerican
1-06205	0.366123	0.010842	0.597767	0.025258	1e-05	European(0.597767), African(0.366123)	EuropeanAmerican
1-06213	0.030936	1e-05	0.838272	0.009755	0.121027	European(0.838272)	EuropeanAmerican
1-06234	0.00061	0.007258	0.744742	0.001081	0.246309	European(0.744742)	EuropeanAmerican
1-06236	0.119715	1e-05	0.67826	0.069549	0.132466	European(0.67826), SouthAsian(0.132466)	EuropeanAmerican
1-06244	0.035704	0.087073	0.144351	0.588068	0.144804	Native American(0.588068), SouthAsian(0.144804)	HispanicAmerican
1-06253	0.054972	1e-05	0.881295	0.063713	1e-05	European(0.881295)	EuropeanAmerican
1-06272	0.031836	0.043046	0.831244	0.004926	0.088949	European(0.831244)	EuropeanAmerican
1-06273	0.741376	0.014281	0.244323	1e-05	1e-05	African(0.741376)	AfricanAmerican
1-06301	0.029873	0.042505	0.714702	0.04827	0.16465	European(0.714702)	EuropeanAmerican
1-06308	0.035863	0.037134	0.444811	0.482182	1e-05	Native American(0.482182), European(0.444811)	HispanicAmerican
1-06313	0.078526	0.057635	0.454653	0.259136	0.15005	European(0.454653), Native American(0.259136)	EuropeanAmerican
1-06339	0.008061	0.088519	0.809946	0.093463	1e-05	European(0.809946)	EuropeanAmerican
1-06345	0.058273	0.39946	0.186905	0.304376	0.050986	MixedAncestry	MultiAncestryAmerican
1-06354	0.0756	1e-05	0.725556	0.048647	0.150187	European(0.725556)	EuropeanAmerican
1-06383	0.052475	0.023285	0.916056	0.008175	1e-05	European(0.916056)	EuropeanAmerican
1-06384	0.023315	0.067942	0.887025	0.021709	1e-05	European(0.887025)	EuropeanAmerican
1-06413	0.410321	0.062107	0.30795	0.219612	1e-05	MixedAncestry	MultiAncestryAmerican
1-06416	0.025667	1e-05	0.86486	0.015523	0.09394	European(0.86486)	EuropeanAmerican
1-06431	0.059378	0.012193	0.598732	0.023961	0.305736	European(0.598732), SouthAsian(0.305736)	EuropeanAmerican
1-06443	0.046728	0.043053	0.306384	0.543178	0.060658	Native American(0.543178), European(0.306384)	HispanicAmerican
1-06459	0.23195	1e-05	0.612906	1e-05	0.155123	European(0.612906), African(0.23195)	EuropeanAmerican
1-06460	0.061094	1e-05	0.913207	0.025679	1e-05	European(0.913207)	EuropeanAmerican
1-06499	1e-05	0.99996	1e-05	1e-05	1e-05	EastAsian(0.99996)	AsianAmerican
1-06500	0.799195	1e-05	0.148548	0.052237	1e-05	African(0.799195)	AfricanAmerican
1-06502	0.020544	0.004116	0.965477	0.009853	1e-05	European(0.965477)	EuropeanAmerican
1-06515	0.037322	0.069946	0.569585	0.323138	1e-05	European(0.569585), Native American(0.323138)	EuropeanAmerican
1-06541	0.11411	0.395535	0.177374	0.237298	0.075683	MixedAncestry	MultiAncestryAmerican
1-06625	0.460723	1e-05	0.458686	0.043898	0.036683	African(0.460723), European(0.458686)	AfricanAmerican
1-06626	0.205839	1e-05	0.468319	0.192299	0.133533	European(0.468319), African(0.205839)	EuropeanAmerican
1-06691	0.105019	1e-05	0.364302	0.448662	0.082007	MixedAncestry	MultiAncestryAmerican
1-06717	1e-05	0.112303	0.859642	1e-05	0.028036	European(0.859642)	EuropeanAmerican
1-06718	0.392105	1e-05	0.51688	0.029503	0.061501	European(0.51688), African(0.392105)	EuropeanAmerican
1-06749	0.06552	0.024261	0.486679	0.370751	0.052789	European(0.486679), Native American(0.370751)	EuropeanAmerican
1-06750	0.147558	1e-05	0.240429	0.539034	0.072969	Native American(0.539034), European(0.240429)	HispanicAmerican
1-06753	0.000319	1e-05	0.315166	0.645083	0.039422	Native American(0.645083), European(0.315166)	HispanicAmerican
1-06756	0.083542	1e-05	0.343808	0.487643	0.084996	Native American(0.487643), European(0.343808)	HispanicAmerican
1-06774	0.076623	0.106287	0.81707	1e-05	1e-05	European(0.81707)	EuropeanAmerican
1-06775	0.02468	0.110024	0.746367	1e-05	0.118918	European(0.746367)	EuropeanAmerican
1-06790	0.00733	0.136293	0.850522	0.005845	1e-05	European(0.850522)	EuropeanAmerican
1-06797	0.063464	0.096998	0.811518	0.028011	1e-05	European(0.811518)	EuropeanAmerican
1-06806	1e-05	1e-05	0.029623	0.007734	0.962622	SouthAsian(0.962622)	AsianAmerican
1-06814	1e-05	1e-05	0.703739	0.034292	0.261948	European(0.703739)	EuropeanAmerican
1-06817	0.033132	1e-05	0.368561	0.022623	0.575673	SouthAsian(0.575673), European(0.368561)	AsianAmerican
1-06851	0.081467	1e-05	0.875509	1e-05	0.043004	European(0.875509)	EuropeanAmerican
1-06854	1e-05	1e-05	0.954103	0.0261	0.019777	European(0.954103)	EuropeanAmerican
1-06883	0.044491	0.07755	0.639831	0.196287	0.04184	European(0.639831), Native American(0.196287)	EuropeanAmerican
1-06909	0.156525	1e-05	0.682718	1e-05	0.160736	European(0.682718), SouthAsian(0.160736)	EuropeanAmerican
1-06926	0.040179	1e-05	0.498337	0.411809	0.049665	European(0.498337), Native American(0.411809)	EuropeanAmerican
1-06927	0.023129	1e-05	0.812173	0.040688	0.124	European(0.812173)	EuropeanAmerican
1-06930	0.089533	0.163579	0.718883	0.02214	0.005865	European(0.718883)	EuropeanAmerican
1-06953	0.11053	1e-05	0.247186	0.604899	0.037376	Native American(0.604899), European(0.247186)	HispanicAmerican
1-06975	0.047823	0.083584	0.761207	1e-05	0.107376	European(0.761207)	EuropeanAmerican
1-06987	0.028695	1e-05	0.263892	0.678166	0.029237	Native American(0.678166), European(0.263892)	HispanicAmerican
1-06998	0.10075	1e-05	0.427605	0.416131	0.055505	MixedAncestry	MultiAncestryAmerican
1-07040	0.068238	1e-05	0.395267	0.536475	1e-05	Native American(0.536475), European(0.395267)	HispanicAmerican
1-07048	1e-05	1e-05	0.206834	0.666655	0.126491	Native American(0.666655), European(0.206834)	HispanicAmerican
1-07072	1e-05	1e-05	0.312856	0.006129	0.680995	SouthAsian(0.680995), European(0.312856)	AsianAmerican
1-07086	0.030426	0.047287	0.452318	0.392016	0.077952	European(0.452318), Native American(0.392016)	EuropeanAmerican
1-07101	1e-05	0.069932	0.203466	0.345443	0.381149	MixedAncestry	MultiAncestryAmerican
1-07119	0.092417	1e-05	0.547475	1e-05	0.360088	European(0.547475), SouthAsian(0.360088)	EuropeanAmerican
1-07177	0.013858	0.383146	0.496809	1e-05	0.106177	European(0.496809), EastAsian(0.383146)	EuropeanAmerican
1-07226	0.069489	1e-05	0.457042	0.442473	0.030986	European(0.457042), Native American(0.442473)	EuropeanAmerican
1-07231	1e-05	0.032481	0.81315	0.076188	0.07817	European(0.81315)	EuropeanAmerican
1-07259	0.550796	1e-05	0.278772	0.018303	0.152119	African(0.550796), European(0.278772)	AfricanAmerican
1-07261	1e-05	0.035474	0.935555	1e-05	0.028951	European(0.935555)	EuropeanAmerican
1-07280	0.061467	0.015493	0.808406	0.028497	0.086137	European(0.808406)	EuropeanAmerican
1-07284	1e-05	0.049094	0.850726	0.019926	0.080243	European(0.850726)	EuropeanAmerican
1-07299	0.032571	0.095158	0.395988	0.476273	1e-05	Native American(0.476273), European(0.395988)	HispanicAmerican
1-07310	0.010102	1e-05	0.782459	0.005026	0.202403	European(0.782459)	EuropeanAmerican
1-07311	1e-05	1e-05	0.847477	1e-05	0.152493	European(0.847477)	EuropeanAmerican
1-07320	0.020328	1e-05	0.896144	1e-05	0.083508	European(0.896144)	EuropeanAmerican
1-07326	1e-05	0.261433	0.716491	0.022056	1e-05	European(0.716491)	EuropeanAmerican
1-07342	0.000458	0.419142	0.315494	1e-05	0.264896	MixedAncestry	MultiAncestryAmerican
1-07360	0.317868	1e-05	0.682102	1e-05	1e-05	European(0.682102), African(0.317868)	EuropeanAmerican
1-07364	1e-05	1e-05	0.857355	0.063323	0.079302	European(0.857355)	EuropeanAmerican
1-07370	0.072606	1e-05	0.809543	0.068859	0.048983	European(0.809543)	EuropeanAmerican
1-07390	0.051217	1e-05	0.866478	0.005595	0.0767	European(0.866478)	EuropeanAmerican
1-07403	1.5e-05	1e-05	0.941992	0.02245	0.035532	European(0.941992)	EuropeanAmerican
1-07406	1e-05	1e-05	0.125311	1e-05	0.874659	SouthAsian(0.874659)	AsianAmerican
1-07407	0.044255	1e-05	0.444246	0.403568	0.107921	MixedAncestry	MultiAncestryAmerican
1-07408	0.066021	0.151951	0.738131	1e-05	0.043887	European(0.738131)	EuropeanAmerican
1-07451	0.325751	1e-05	0.645879	0.02835	1e-05	European(0.645879), African(0.325751)	EuropeanAmerican
1-07464	0.201764	1e-05	0.671882	1e-05	0.126334	European(0.671882), African(0.201764)	EuropeanAmerican
1-07470	1e-05	1e-05	0.724646	0.079869	0.195464	European(0.724646)	EuropeanAmerican
1-07473	0.035772	0.105629	0.806361	0.036356	0.015881	European(0.806361)	EuropeanAmerican
1-07513	0.51827	1e-05	0.297178	0.033695	0.150847	African(0.51827), European(0.297178)	AfricanAmerican
1-07515	0.022332	1e-05	0.85099	0.049339	0.077329	European(0.85099)	EuropeanAmerican
1-07517	1e-05	1e-05	0.905557	0.039397	0.055025	European(0.905557)	EuropeanAmerican
1-07524	0.252935	0.064819	0.520951	0.161285	1e-05	European(0.520951), African(0.252935)	EuropeanAmerican
1-07536	0.07195	1e-05	0.408307	0.510046	0.009687	Native American(0.510046), European(0.408307)	HispanicAmerican
1-07556	0.092154	1e-05	0.320821	0.532569	0.054447	Native American(0.532569), European(0.320821)	HispanicAmerican
1-07570	0.045818	1e-05	0.832903	1e-05	0.12126	European(0.832903)	EuropeanAmerican
1-07581	0.006294	1e-05	0.779009	1e-05	0.214677	European(0.779009)	EuropeanAmerican
1-07611	0.121649	1e-05	0.510006	1e-05	0.368325	European(0.510006), SouthAsian(0.368325)	EuropeanAmerican
1-07621	0.041848	1e-05	0.860501	1e-05	0.097631	European(0.860501)	EuropeanAmerican
1-07644	1e-05	1e-05	0.734822	0.121273	0.143885	European(0.734822)	EuropeanAmerican
1-07646	0.020831	1e-05	0.948128	0.031022	1e-05	European(0.948128)	EuropeanAmerican
1-07655	0.01697	0.110176	0.775495	0.084823	0.012536	European(0.775495)	EuropeanAmerican
1-07657	0.005986	0.096066	0.897928	1e-05	1e-05	European(0.897928)	EuropeanAmerican
1-07661	0.172318	1e-05	0.556454	1e-05	0.271208	European(0.556454), SouthAsian(0.271208)	EuropeanAmerican
1-07665	1e-05	1e-05	0.822688	0.001856	0.175436	European(0.822688)	EuropeanAmerican
1-07676	0.02129	1e-05	0.863887	0.073635	0.041178	European(0.863887)	EuropeanAmerican
1-07678	0.020064	0.116509	0.863408	1e-05	1e-05	European(0.863408)	EuropeanAmerican
1-07679	0.060294	0.126552	0.780432	0.02485	0.007872	European(0.780432)	EuropeanAmerican
1-07688	0.045547	1e-05	0.459049	1e-05	0.495384	SouthAsian(0.495384), European(0.459049)	AsianAmerican
1-07689	0.009841	1e-05	0.713543	1e-05	0.276595	European(0.713543)	EuropeanAmerican
1-07693	1e-05	0.076978	0.831604	1e-05	0.091398	European(0.831604)	EuropeanAmerican
1-07719	0.30121	1e-05	0.29714	0.268374	0.133265	MixedAncestry	MultiAncestryAmerican
1-07728	1e-05	1e-05	0.917141	0.082829	1e-05	European(0.917141)	EuropeanAmerican
1-07730	0.534419	1e-05	0.397873	0.067688	1e-05	African(0.534419), European(0.397873)	AfricanAmerican
1-07737	0.163172	1e-05	0.474128	0.026444	0.336247	European(0.474128), SouthAsian(0.336247)	EuropeanAmerican
1-07741	1e-05	0.166642	0.833328	1e-05	1e-05	European(0.833328)	EuropeanAmerican
1-07749	1e-05	0.133085	0.866885	1e-05	1e-05	European(0.866885)	EuropeanAmerican
1-07779	0.046282	1e-05	0.880688	0.07301	1e-05	European(0.880688)	EuropeanAmerican
1-07848	1e-05	0.130676	0.869294	1e-05	1e-05	European(0.869294)	EuropeanAmerican
1-07877	0.025766	0.056064	0.820066	0.098095	1e-05	European(0.820066)	EuropeanAmerican
1-07919	0.064893	1e-05	0.818575	0.064151	0.052372	European(0.818575)	EuropeanAmerican
1-07925	0.007108	0.122202	0.710316	0.01032	0.150055	European(0.710316)	EuropeanAmerican
1-07975	0.736278	1e-05	0.263692	1e-05	1e-05	African(0.736278)	AfricanAmerican
1-07979	0.087425	1e-05	0.442399	0.470156	1e-05	Native American(0.470156), European(0.442399)	HispanicAmerican
1-07985	0.025269	1e-05	0.871463	1e-05	0.103248	European(0.871463)	EuropeanAmerican
1-08017	0.769086	0.010977	0.078492	0.141436	1e-05	African(0.769086)	AfricanAmerican
1-08053	0.039825	1e-05	0.734377	0.010228	0.21556	European(0.734377)	EuropeanAmerican
1-08058	1e-05	0.115474	0.884496	1e-05	1e-05	European(0.884496)	EuropeanAmerican
1-08084	0.006693	1e-05	0.804565	0.083432	0.105301	European(0.804565)	EuropeanAmerican
1-08161	1e-05	0.072975	0.926995	1e-05	1e-05	European(0.926995)	EuropeanAmerican
1-08173	0.179566	1e-05	0.468877	0.219918	0.131629	European(0.468877), Native American(0.219918)	EuropeanAmerican
1-08180	0.025566	0.139373	0.835041	1e-05	1e-05	European(0.835041)	EuropeanAmerican
1-08225	1e-05	0.096012	0.903958	1e-05	1e-05	European(0.903958)	EuropeanAmerican
1-08226	0.023403	0.094103	0.871183	0.0113	1e-05	European(0.871183)	EuropeanAmerican
1-08240	0.034924	1e-05	0.752464	1e-05	0.212592	European(0.752464)	EuropeanAmerican
1-08289	0.074528	0.113629	0.337707	0.474126	1e-05	Native American(0.474126), European(0.337707)	HispanicAmerican
1-08317	1e-05	1e-05	0.931682	0.068288	1e-05	European(0.931682)	EuropeanAmerican
1-08346	1e-05	1e-05	0.069091	0.930879	1e-05	Native American(0.930879)	NativeAmerican
1-08360	0.188637	1e-05	0.509306	0.130268	0.17178	European(0.509306), African(0.188637)	EuropeanAmerican
[truncated: 392 more rows]
